# Supplementary material for: Identification and Validation of a Novel Locus Controlling Spikelet Number in Bread Wheat (Triticum aestivum L.)
Source: Front Plant Sci. 2021 Feb 26;12:611106. doi: 10.3389/fpls.2021.611106 (PMC7952655; doi:10.3389/fpls.2021.611106)
Supplement: Supplementary file 1 [file Table_1.XLSX]

## Sheet: Table S1
Table S1. Genetic and physical positions of mapped markers
Markers	Chr.	Group	Genetic map (cM)	Physical map (IWGSC version 1.0) (bp)
AX-108773067	1A	1	0	3156633
AX-108923225	1A	1	0	1206742
AX-108957185	1A	1	0	1702194
AX-108986447	1A	1	0	1160515
AX-109414425	1A	1	0	3591062
AX-109924242	1A	1	0	1671531
AX-110418768	1A	1	0	4044258
AX-110476443	1A	1	0	3463876
AX-110583524	1A	1	0	4666359
AX-110940927	1A	1	0	3657704
AX-110968207	1A	1	0	2945999
AX-111023814	1A	1	0	4725743
AX-111036816	1A	1	0	2377675
AX-111263780	1A	1	0	3777956
AX-111461257	1A	1	0	2949754
AX-111466790	1A	1	0	2544238
AX-111505633	1A	1	0	2876821
AX-111553109	1A	1	0	3699657
AX-111604707	1A	1	0	3226874
AX-111607990	1A	1	0	2541782
AX-111651188	1A	1	0	1348742
AX-109322832	1A	1	3.282	7182359
AX-109820251	1A	1	3.282	7363621
AX-109859174	1A	1	3.282	7671749
AX-109977373	1A	1	3.282	7650661
AX-110396896	1A	1	3.282	5491723
AX-110409222	1A	1	3.282	6632791
AX-110443058	1A	1	3.282	6734072
AX-111132735	1A	1	3.282	5464477
AX-86172715	1A	1	3.282	7184821
AX-108848169	1A	1	4.324	11816553
AX-109597334	1A	1	4.324	11870942
AX-111063542	1A	1	4.324	11818893
AX-111495887	1A	1	4.324	11675081
AX-89683874	1A	1	4.324	11821071
AX-109840967	1A	1	5.31	12121831
AX-109899063	1A	1	5.31	12007365
AX-110042622	1A	1	5.31	11949891
AX-110363986	1A	1	5.31	11940333
AX-110368802	1A	1	5.31	12105596
AX-110961711	1A	1	5.31	11953673
AX-111453167	1A	1	5.31	520578552
AX-109985163	1A	1	5.891	12141492
AX-109314921	1A	1	6.186	11563697
AX-109496867	1A	1	6.186	11657636
AX-89621310	1A	1	6.186	11569630
AX-109365278	1A	1	7.79	10126138
AX-109292832	1A	1	8.053	9251376
AX-109830811	1A	1	8.053	9245619
AX-110459479	1A	1	8.053	9980570
AX-111518386	1A	1	8.053	9956357
AX-94465571	1A	1	8.053	9204332
AX-95234918	1A	1	8.053	10069891
AX-108777399	1A	1	8.467	10579460
AX-108865633	1A	1	8.467	10707127
AX-108915155	1A	1	8.467	10965746
AX-109389462	1A	1	8.467	10211410
AX-109406377	1A	1	8.467	10240075
AX-109629373	1A	1	8.467	10604416
AX-111647970	1A	1	8.467	11112250
AX-89524016	1A	1	8.467	11064860
AX-108804089	1A	1	9.511	14167222
AX-108966198	1A	1	10.431	16038997
AX-109059350	1A	1	10.431	16382117
AX-109431193	1A	1	10.431	15467803
AX-109846781	1A	1	10.431	13831562
AX-109857362	1A	1	10.431	14983238
AX-110010474	1A	1	10.431	15488916
AX-110393732	1A	1	10.431	15511437
AX-110417482	1A	1	10.431	15342298
AX-110563049	1A	1	10.431	15905582
AX-110910898	1A	1	10.431	14468568
AX-110987479	1A	1	10.431	13829128
AX-111066745	1A	1	10.431	14504473
AX-111149256	1A	1	10.431	15318463
AX-111758917	1A	1	10.431	15805107
AX-94555429	1A	1	10.431	16375144
AX-94952968	1A	1	10.431	16300902
AX-109344712	1A	1	10.681	14627346
AX-110998359	1A	1	11.494	14233604
AX-108756149	1A	1	12.07	19552557
AX-111071514	1A	1	12.885	13847314
AX-110507135	1A	1	13.059	13873718
AX-109914247	1A	1	13.268	14130100
AX-109998250	1A	1	13.268	14061223
AX-108770405	1A	1	15.715	20922525
AX-110361744	1A	1	16.3	20911258
AX-110549046	1A	1	16.3	20907484
AX-89488367	1A	1	16.3	20939694
AX-109859875	1A	1	17.248	22241085
AX-109867555	1A	1	17.674	22081397
AX-110462912	1A	2	0	566594077
AX-109888821	1A	2	10.05	187603410
AX-109026070	1A	2	11.612	52451751
AX-109288274	1A	2	11.612	52487616
AX-109436242	1A	2	11.612	52664687
AX-109955335	1A	2	11.612	53016829
AX-109986286	1A	2	11.612	51657954
AX-110493162	1A	2	11.612	52518843
AX-110504930	1A	2	11.612	52827058
AX-110551348	1A	2	11.612	51466727
AX-110944881	1A	2	11.612	51966534
AX-89530267	1A	2	11.612	52058881
AX-108725829	1A	2	11.857	49898081
AX-108726330	1A	2	11.857	498009197
AX-108734257	1A	2	11.857	497627526
AX-108788274	1A	2	11.857	49968036
AX-108793255	1A	2	11.857	53448688
AX-108917531	1A	2	11.857	53504374
AX-109341972	1A	2	11.857	52556878
AX-109399210	1A	2	11.857	50736896
AX-109412650	1A	2	11.857	497953769
AX-109433977	1A	2	11.857	52939067
AX-109577194	1A	2	11.857	50776810
AX-109828155	1A	2	11.857	497997986
AX-109873198	1A	2	11.857	49361975
AX-109882536	1A	2	11.857	497783899
AX-109911956	1A	2	11.857	50911068
AX-109963340	1A	2	11.857	49887201
AX-110364732	1A	2	11.857	498054836
AX-110439009	1A	2	11.857	498047896
AX-110588524	1A	2	11.857	49527263
AX-110961101	1A	2	11.857	52871825
AX-110971755	1A	2	11.857	49565802
AX-110992831	1A	2	11.857	497749975
AX-111459262	1A	2	11.857	49648272
AX-111674822	1A	2	11.857	50294948
AX-108815573	1A	2	12.563	58167072
AX-109049487	1A	2	12.982	54171886
AX-109862316	1A	2	12.982	54687790
AX-110375459	1A	2	12.982	55931144
AX-110476734	1A	2	13.727	68732724
AX-111082528	1A	2	13.727	60620536
AX-111614695	1A	2	13.727	60004370
AX-109335959	1A	2	14.315	295353416
AX-109879626	1A	2	14.315	256818836
AX-108727808	1A	2	15.175	117198770
AX-108730092	1A	2	15.175	344488990
AX-108732062	1A	2	15.175	104240003
AX-108735953	1A	2	15.175	346492200
AX-108739032	1A	2	15.175	169645488
AX-108754462	1A	2	15.175	245429733
AX-108757985	1A	2	15.175	299279822
AX-108761163	1A	2	15.175	139210422
AX-108773096	1A	2	15.175	257567903
AX-108775719	1A	2	15.175	223879216
AX-108782177	1A	2	15.175	240948016
AX-108789891	1A	2	15.175	155021453
AX-108795741	1A	2	15.175	388525167
AX-108820671	1A	2	15.175	208908289
AX-108820788	1A	2	15.175	148761897
AX-108831238	1A	2	15.175	273387031
AX-108844691	1A	2	15.175	343660821
AX-108858461	1A	2	15.175	243086413
AX-108863912	1A	2	15.175	162135711
AX-108869577	1A	2	15.175	388612620
AX-108889807	1A	2	15.175	215568363
AX-108893489	1A	2	15.175	298458280
AX-108894116	1A	2	15.175	191031702
AX-108905663	1A	2	15.175	174883555
AX-108907198	1A	2	15.175	168704407
AX-108909611	1A	2	15.175	287060914
AX-108916488	1A	2	15.175	235779078
AX-108922498	1A	2	15.175	296926684
AX-108929659	1A	2	15.175	277976628
AX-108939302	1A	2	15.175	227479432
AX-108945937	1A	2	15.175	211991049
AX-108947403	1A	2	15.175	351601289
AX-108950008	1A	2	15.175	348561665
AX-108956292	1A	2	15.175	146648929
AX-108961587	1A	2	15.175	153229977
AX-108962907	1A	2	15.175	256928934
AX-108964373	1A	2	15.175	392360170
AX-108996008	1A	2	15.175	264212816
AX-109041305	1A	2	15.175	151413441
AX-109043096	1A	2	15.175	194151465
AX-109044271	1A	2	15.175	164405062
AX-109044272	1A	2	15.175	285475581
AX-109044285	1A	2	15.175	170229191
AX-109052393	1A	2	15.175	207300487
AX-109062434	1A	2	15.175	214925912
AX-109068332	1A	2	15.175	265890161
AX-109073540	1A	2	15.175	236005333
AX-109073878	1A	2	15.175	208919390
AX-109074332	1A	2	15.175	231930957
AX-109079516	1A	2	15.175	140798041
AX-109083206	1A	2	15.175	134458307
AX-109083423	1A	2	15.175	189563756
AX-109102857	1A	2	15.175	225207125
AX-109270203	1A	2	15.175	166442109
AX-109272637	1A	2	15.175	140535458
AX-109281866	1A	2	15.175	188562596
AX-109283837	1A	2	15.175	298601029
AX-109289579	1A	2	15.175	155530744
AX-109301570	1A	2	15.175	202102183
AX-109315657	1A	2	15.175	188676824
AX-109325133	1A	2	15.175	257550774
AX-109346726	1A	2	15.175	260750280
AX-109352130	1A	2	15.175	283445583
AX-109352215	1A	2	15.175	130893513
AX-109360059	1A	2	15.175	277079262
AX-109360159	1A	2	15.175	224827807
AX-109363703	1A	2	15.175	158927428
AX-109365324	1A	2	15.175	129835947
AX-109374200	1A	2	15.175	143777932
AX-109391306	1A	2	15.175	170576953
AX-109391777	1A	2	15.175	171105637
AX-109393173	1A	2	15.175	222216006
AX-109394821	1A	2	15.175	249392648
AX-109395545	1A	2	15.175	153282519
AX-109396457	1A	2	15.175	220546917
AX-109397393	1A	2	15.175	237508877
AX-109403007	1A	2	15.175	286614696
AX-109403945	1A	2	15.175	144799711
AX-109404553	1A	2	15.175	178054400
AX-109412526	1A	2	15.175	194931207
AX-109428393	1A	2	15.175	392321338
AX-109441185	1A	2	15.175	392315806
AX-109441476	1A	2	15.175	257716824
AX-109442555	1A	2	15.175	392353808
AX-109444497	1A	2	15.175	123191040
AX-109462254	1A	2	15.175	184651644
AX-109474394	1A	2	15.175	225104861
AX-109478542	1A	2	15.175	182091882
AX-109480085	1A	2	15.175	122505039
AX-109481734	1A	2	15.175	169296365
AX-109482959	1A	2	15.175	217313958
AX-109502549	1A	2	15.175	120935260
AX-109515706	1A	2	15.175	128759255
AX-109537494	1A	2	15.175	181768058
AX-109546392	1A	2	15.175	145198086
AX-109585289	1A	2	15.175	173056779
AX-109589083	1A	2	15.175	285030248
AX-109604123	1A	2	15.175	171959988
AX-109608313	1A	2	15.175	205944362
AX-109617522	1A	2	15.175	234564628
AX-109619286	1A	2	15.175	390708666
AX-109629677	1A	2	15.175	237871755
AX-109651875	1A	2	15.175	109600087
AX-109653315	1A	2	15.175	152632561
AX-109849380	1A	2	15.175	224806146
AX-109870524	1A	2	15.175	256938194
AX-109871726	1A	2	15.175	220789823
AX-109875579	1A	2	15.175	240901331
AX-109893234	1A	2	15.175	166834962
AX-109900562	1A	2	15.175	273023707
AX-109904449	1A	2	15.175	177673845
AX-109911262	1A	2	15.175	172586379
AX-109918842	1A	2	15.175	267177323
AX-109920244	1A	2	15.175	183530480
AX-109922695	1A	2	15.175	256457133
AX-109924770	1A	2	15.175	232043867
AX-109928433	1A	2	15.175	388829658
AX-109932552	1A	2	15.175	108866066
AX-109933317	1A	2	15.175	177105015
AX-109944527	1A	2	15.175	118079760
AX-109948326	1A	2	15.175	250222577
AX-109984571	1A	2	15.175	190418873
AX-109989391	1A	2	15.175	161145691
AX-109989893	1A	2	15.175	127480729
AX-109998331	1A	2	15.175	320144941
AX-110005437	1A	2	15.175	199537051
AX-110005760	1A	2	15.175	254944329
AX-110014914	1A	2	15.175	157950948
AX-110019641	1A	2	15.175	256921765
AX-110019998	1A	2	15.175	186663085
AX-110024284	1A	2	15.175	218318063
AX-110024979	1A	2	15.175	297062122
AX-110031443	1A	2	15.175	229168381
AX-110044204	1A	2	15.175	177788012
AX-110049336	1A	2	15.175	218478571
AX-110054722	1A	2	15.175	282166632
AX-110057830	1A	2	15.175	224870893
AX-110058611	1A	2	15.175	388151250
AX-110061088	1A	2	15.175	158308233
AX-110065790	1A	2	15.175	170032332
AX-110090831	1A	2	15.175	299424457
AX-110094223	1A	2	15.175	151875162
AX-110094282	1A	2	15.175	255874119
AX-110134323	1A	2	15.175	104007484
AX-110136861	1A	2	15.175	224951254
AX-110145328	1A	2	15.175	170070357
AX-110163948	1A	2	15.175	150087770
AX-110173584	1A	2	15.175	219097774
AX-110174138	1A	2	15.175	232871981
AX-110176062	1A	2	15.175	181790435
AX-110176232	1A	2	15.175	203731577
AX-110197433	1A	2	15.175	195726688
AX-110362578	1A	2	15.175	255870777
AX-110377941	1A	2	15.175	160986441
AX-110383981	1A	2	15.175	191148294
AX-110392127	1A	2	15.175	205684180
AX-110397170	1A	2	15.175	224218968
AX-110402839	1A	2	15.175	162652894
AX-110412867	1A	2	15.175	208887667
AX-110413116	1A	2	15.175	200226015
AX-110421810	1A	2	15.175	255302725
AX-110423328	1A	2	15.175	104217220
AX-110426648	1A	2	15.175	245471755
AX-110441690	1A	2	15.175	272922339
AX-110441785	1A	2	15.175	209473521
AX-110444257	1A	2	15.175	194393311
AX-110446721	1A	2	15.175	296914967
AX-110455726	1A	2	15.175	259046191
AX-110481112	1A	2	15.175	170775780
AX-110481676	1A	2	15.175	177213223
AX-110482673	1A	2	15.175	241274393
AX-110483935	1A	2	15.175	183911391
AX-110503186	1A	2	15.175	236535898
AX-110516735	1A	2	15.175	144879079
AX-110517610	1A	2	15.175	299493451
AX-110527751	1A	2	15.175	235203292
AX-110529238	1A	2	15.175	175157300
AX-110529297	1A	2	15.175	392280488
AX-110535485	1A	2	15.175	126956632
AX-110543399	1A	2	15.175	211609115
AX-110559613	1A	2	15.175	185723980
AX-110564120	1A	2	15.175	177526301
AX-110574139	1A	2	15.175	118502958
AX-110576015	1A	2	15.175	157515267
AX-110582426	1A	2	15.175	145624174
AX-110589197	1A	2	15.175	190464182
AX-110605785	1A	2	15.175	193117241
AX-110613085	1A	2	15.175	177718257
AX-110616913	1A	2	15.175	267153822
AX-110661013	1A	2	15.175	147357383
AX-110670181	1A	2	15.175	224505588
AX-110674740	1A	2	15.175	205760998
AX-110676540	1A	2	15.175	253314929
AX-110678638	1A	2	15.175	345994857
AX-110689839	1A	2	15.175	134044990
AX-110697004	1A	2	15.175	279917495
AX-110707584	1A	2	15.175	192937995
AX-110708254	1A	2	15.175	181427093
AX-110711119	1A	2	15.175	280480932
AX-110732157	1A	2	15.175	237217385
AX-110733086	1A	2	15.175	169162350
AX-110735773	1A	2	15.175	378395050
AX-110742672	1A	2	15.175	199422771
AX-110924520	1A	2	15.175	154577538
AX-110944731	1A	2	15.175	173664017
AX-110947163	1A	2	15.175	306119522
AX-111007356	1A	2	15.175	254178766
AX-111011415	1A	2	15.175	183673847
AX-111014142	1A	2	15.175	250522880
AX-111026966	1A	2	15.175	182324857
AX-111034160	1A	2	15.175	119863213
AX-111044540	1A	2	15.175	149351101
AX-111046724	1A	2	15.175	167364379
AX-111048352	1A	2	15.175	170739232
AX-111053228	1A	2	15.175	215771725
AX-111062307	1A	2	15.175	149354629
AX-111066985	1A	2	15.175	151770728
AX-111068675	1A	2	15.175	298902358
AX-111074330	1A	2	15.175	152463525
AX-111078534	1A	2	15.175	124794067
AX-111096493	1A	2	15.175	117932707
AX-111099153	1A	2	15.175	259670557
AX-111099445	1A	2	15.175	391259789
AX-111101445	1A	2	15.175	152814599
AX-111110976	1A	2	15.175	249112392
AX-111118849	1A	2	15.175	124498173
AX-111120968	1A	2	15.175	138430520
AX-111127011	1A	2	15.175	224081438
AX-111135025	1A	2	15.175	220980745
AX-111138897	1A	2	15.175	148199552
AX-111173601	1A	2	15.175	130000601
AX-111175474	1A	2	15.175	124009425
AX-111178105	1A	2	15.175	264986143
AX-111213190	1A	2	15.175	183231144
AX-111213581	1A	2	15.175	282876706
AX-111214792	1A	2	15.175	174051655
AX-111220704	1A	2	15.175	226169286
AX-111241096	1A	2	15.175	261413231
AX-111248545	1A	2	15.175	286960414
AX-111252231	1A	2	15.175	273153221
AX-111258903	1A	2	15.175	349388261
AX-111260564	1A	2	15.175	126782346
AX-111262772	1A	2	15.175	153508678
AX-111263532	1A	2	15.175	188477525
AX-111286022	1A	2	15.175	177915775
AX-111452243	1A	2	15.175	193688543
AX-111453700	1A	2	15.175	261827691
AX-111472835	1A	2	15.175	242645633
AX-111482811	1A	2	15.175	280713178
AX-111491669	1A	2	15.175	319889616
AX-111498020	1A	2	15.175	200618652
AX-111498378	1A	2	15.175	181886199
AX-111498487	1A	2	15.175	141020492
AX-111499685	1A	2	15.175	387810592
AX-111503959	1A	2	15.175	159837906
AX-111527056	1A	2	15.175	146255755
AX-111529760	1A	2	15.175	258874294
AX-111533945	1A	2	15.175	160058772
AX-111535469	1A	2	15.175	175866156
AX-111549611	1A	2	15.175	124789204
AX-111565811	1A	2	15.175	246689533
AX-111565936	1A	2	15.175	205580618
AX-111586048	1A	2	15.175	388156180
AX-111590927	1A	2	15.175	192933622
AX-111592472	1A	2	15.175	204098555
AX-111614711	1A	2	15.175	125626025
AX-111623149	1A	2	15.175	202069079
AX-111625323	1A	2	15.175	179526726
AX-111640111	1A	2	15.175	250067165
AX-111645533	1A	2	15.175	246571909
AX-111649707	1A	2	15.175	212024725
AX-111650098	1A	2	15.175	252279835
AX-111665684	1A	2	15.175	212005407
AX-111685259	1A	2	15.175	204379701
AX-111685647	1A	2	15.175	232557022
AX-111694118	1A	2	15.175	141644322
AX-111696338	1A	2	15.175	192642522
AX-111716711	1A	2	15.175	145989467
AX-111760816	1A	2	15.175	387832677
AX-111760906	1A	2	15.175	117817956
AX-111764359	1A	2	15.175	172354229
AX-111777197	1A	2	15.175	228099338
AX-111783795	1A	2	15.175	205745051
AX-111786969	1A	2	15.175	158851551
AX-111797559	1A	2	15.175	390507861
AX-111831210	1A	2	15.175	207682343
AX-112287584	1A	2	15.175	113857897
AX-112287645	1A	2	15.175	145371716
AX-112288580	1A	2	15.175	177482585
AX-89424853	1A	2	15.175	267158347
AX-89694178	1A	2	15.175	395190854
AX-94415383	1A	2	15.175	394444942
AX-94520045	1A	2	15.175	232345657
AX-94594465	1A	2	15.175	186993391
AX-95632680	1A	2	15.175	238680789
AX-111573469	1A	2	15.414	348713557
AX-108990531	1A	2	16.141	396108145
AX-110083753	1A	2	16.141	396263119
AX-110026253	1A	2	16.711	392779535
AX-108899495	1A	2	16.927	347625386
AX-108954549	1A	2	16.927	442806063
AX-108954745	1A	2	16.927	439666100
AX-108969215	1A	2	16.927	438649369
AX-109277966	1A	2	16.927	439411878
AX-109284745	1A	2	16.927	438702020
AX-109382783	1A	2	16.927	439278438
AX-109882341	1A	2	16.927	439403979
AX-109886270	1A	2	16.927	344324226
AX-109891043	1A	2	16.927	440024135
AX-110047605	1A	2	16.927	440027687
AX-110076368	1A	2	16.927	435398098
AX-110395170	1A	2	16.927	440013415
AX-110414497	1A	2	16.927	436545422
AX-110545296	1A	2	16.927	438659526
AX-110548582	1A	2	16.927	438540535
AX-110614719	1A	2	16.927	344184317
AX-110712805	1A	2	16.927	437227053
AX-110918774	1A	2	16.927	436338169
AX-110962182	1A	2	16.927	435449756
AX-111091356	1A	2	16.927	437164322
AX-111132934	1A	2	16.927	440026167
AX-111494269	1A	2	16.927	432558642
AX-111533353	1A	2	16.927	435376791
AX-111629871	1A	2	16.927	439929997
AX-111654904	1A	2	16.927	438884607
AX-111664356	1A	2	16.927	343695158
AX-109467344	1A	2	17.411	184637370
AX-109474301	1A	2	19.186	303533496
AX-110998966	1A	2	19.186	303024845
AX-111697088	1A	2	19.579	303419268
AX-111653785	1A	2	20.331	79500705
AX-111087592	1A	2	20.519	239135392
AX-109352492	1A	2	20.68	309403852
AX-112290756	1A	2	21.813	354938468
AX-111186904	1A	2	23.333	213254782
AX-108729778	1A	2	23.906	367023347
AX-108730735	1A	2	23.906	366999760
AX-108775105	1A	2	23.906	367103788
AX-108820820	1A	2	23.906	337950327
AX-108868008	1A	2	23.906	362750289
AX-108927864	1A	2	23.906	333877977
AX-108943724	1A	2	23.906	367051284
AX-108965988	1A	2	23.906	333887117
AX-108994522	1A	2	23.906	337301979
AX-109310093	1A	2	23.906	336886023
AX-109335291	1A	2	23.906	355729724
AX-109349783	1A	2	23.906	357764362
AX-109382288	1A	2	23.906	341591187
AX-109424706	1A	2	23.906	367846541
AX-109442898	1A	2	23.906	359028019
AX-109444809	1A	2	23.906	333625146
AX-109459289	1A	2	23.906	365610626
AX-109470754	1A	2	23.906	367054040
AX-109511730	1A	2	23.906	366541759
AX-109516281	1A	2	23.906	364719631
AX-109519346	1A	2	23.906	337367657
AX-109527244	1A	2	23.906	357787636
AX-109562522	1A	2	23.906	360009501
AX-109887522	1A	2	23.906	365646107
AX-109902115	1A	2	23.906	357186179
AX-109947558	1A	2	23.906	366592567
AX-109949075	1A	2	23.906	357698455
AX-109969238	1A	2	23.906	369053701
AX-109971512	1A	2	23.906	337356573
AX-110024066	1A	2	23.906	366106323
AX-110126844	1A	2	23.906	354955935
AX-110400074	1A	2	23.906	356109419
AX-110401529	1A	2	23.906	356393260
AX-110401576	1A	2	23.906	338142940
AX-110439012	1A	2	23.906	333883107
AX-110473633	1A	2	23.906	337993412
AX-110502289	1A	2	23.906	368842730
AX-110538433	1A	2	23.906	367828981
AX-110672209	1A	2	23.906	368865268
AX-110921788	1A	2	23.906	333527307
AX-110928652	1A	2	23.906	333662387
AX-111051375	1A	2	23.906	337520204
AX-111052075	1A	2	23.906	355795442
AX-111057434	1A	2	23.906	366487398
AX-111067521	1A	2	23.906	368366630
AX-111138197	1A	2	23.906	359564585
AX-111141894	1A	2	23.906	337302319
AX-111196957	1A	2	23.906	333500899
AX-111217732	1A	2	23.906	360999748
AX-111482821	1A	2	23.906	365717550
AX-111483838	1A	2	23.906	357434649
AX-111487409	1A	2	23.906	333537232
AX-111501667	1A	2	23.906	366123525
AX-111593959	1A	2	23.906	368346388
AX-111622699	1A	2	23.906	365773485
AX-111624842	1A	2	23.906	337898056
AX-111673303	1A	2	23.906	366272718
AX-111696606	1A	2	23.906	363178640
AX-111701836	1A	2	23.906	356467005
AX-94415447	1A	2	23.906	337677633
AX-109351513	1A	2	24.088	325701996
AX-108777487	1A	2	24.367	352855755
AX-108800654	1A	2	24.367	352862141
AX-108861860	1A	2	24.367	354817823
AX-108899002	1A	2	24.367	351924135
AX-109606033	1A	2	24.367	352873176
AX-109980898	1A	2	24.367	353362496
AX-110488785	1A	2	24.367	354934267
AX-110516805	1A	2	24.367	352141066
AX-111546934	1A	2	24.367	354054598
AX-111697970	1A	2	24.367	354288048
AX-109373293	1A	2	25.041	320331200
AX-108874109	1A	2	25.305	355343457
AX-109843719	1A	2	25.305	355417295
AX-110043429	1A	2	25.305	355329879
AX-110056021	1A	2	25.305	354959860
AX-110547230	1A	2	25.305	355318778
AX-110607889	1A	2	25.305	355583112
AX-111455543	1A	2	25.305	355332842
AX-111727637	1A	2	25.305	354944267
AX-86172673	1A	2	25.305	355330256
AX-108850659	1A	2	25.501	369354832
AX-108946403	1A	2	25.501	369499120
AX-109312262	1A	2	25.501	369324895
AX-110121645	1A	2	25.501	369279763
AX-111585507	1A	2	25.501	369393356
AX-111656703	1A	2	25.501	369346515
AX-109489633	1A	2	25.659	369693715
AX-109867938	1A	2	25.659	369737935
AX-110671767	1A	2	25.659	372071462
AX-108764447	1A	2	26.051	382245536
AX-108831752	1A	2	26.051	374683531
AX-108892137	1A	2	26.051	373769151
AX-108931156	1A	2	26.051	372247956
AX-108933804	1A	2	26.051	276529580
AX-109008055	1A	2	26.051	377446211
AX-109036598	1A	2	26.051	372464854
AX-109328513	1A	2	26.051	371984854
AX-109359225	1A	2	26.051	380311007
AX-109384586	1A	2	26.051	377424638
AX-109404355	1A	2	26.051	373201260
AX-109445371	1A	2	26.051	275765978
AX-109490765	1A	2	26.051	378867711
AX-109601331	1A	2	26.051	371820494
AX-109961353	1A	2	26.051	382749202
AX-109993983	1A	2	26.051	386372998
AX-110010924	1A	2	26.051	372530888
AX-110035801	1A	2	26.051	371080282
AX-110480896	1A	2	26.051	379139661
AX-110506993	1A	2	26.051	374835128
AX-110525765	1A	2	26.051	256704709
AX-110531505	1A	2	26.051	386511378
AX-110638605	1A	2	26.051	384337471
AX-110686891	1A	2	26.051	373243637
AX-110689238	1A	2	26.051	373462814
AX-110707098	1A	2	26.051	373398721
AX-110906010	1A	2	26.051	256932365
AX-110940778	1A	2	26.051	373316048
AX-110978709	1A	2	26.051	372061074
AX-111001878	1A	2	26.051	387842019
AX-111011626	1A	2	26.051	372645329
AX-111017486	1A	2	26.051	372028242
AX-111026946	1A	2	26.051	377609033
AX-111035517	1A	2	26.051	386824947
AX-111082605	1A	2	26.051	375447738
AX-111186538	1A	2	26.051	373772119
AX-111254001	1A	2	26.051	375091810
AX-111257206	1A	2	26.051	377494784
AX-111485245	1A	2	26.051	377596850
AX-111703139	1A	2	26.051	382291087
AX-111775465	1A	2	26.051	378445951
AX-110391018	1A	2	27.166	428980897
AX-109905549	1A	2	27.893	463948321
AX-109983898	1A	2	27.893	463854551
AX-110554067	1A	2	27.893	463827807
AX-110564663	1A	2	27.893	463453980
AX-111013535	1A	2	27.893	463808261
AX-109333149	1A	2	28.34	462796333
AX-109270916	1A	2	28.746	465250091
AX-109930799	1A	2	28.746	464896790
AX-111483492	1A	2	28.746	465427783
AX-108731433	1A	2	29.348	451563934
AX-109387872	1A	2	29.348	456284200
AX-109596516	1A	2	29.348	450665354
AX-110059793	1A	2	29.348	451066611
AX-110520028	1A	2	29.348	461515603
AX-110552588	1A	2	29.348	450044603
AX-110588850	1A	2	29.348	456473687
AX-110532052	1A	2	30.937	462780320
AX-110463408	1A	2	33.343	494722975
AX-110468518	1A	2	33.343	494120872
AX-110976553	1A	2	33.343	492804194
AX-111645696	1A	2	33.343	492821916
AX-111457419	1A	2	33.979	495116384
AX-109365768	1A	2	35.189	494725694
AX-111767357	1A	2	35.189	495125499
AX-109852030	1A	2	35.946	497210220
AX-110462732	1A	2	36.637	496822305
AX-109528407	1A	2	36.842	497194286
AX-108828312	1A	2	36.981	492611518
AX-110527156	1A	2	36.981	494441732
AX-110966578	1A	2	36.981	494739760
AX-111676715	1A	2	37.269	492139453
AX-111803078	1A	2	37.269	492023119
AX-111767473	1A	2	37.834	492055251
AX-108897448	1A	2	38.269	491650720
AX-109358415	1A	2	38.269	490525647
AX-109860740	1A	2	38.269	491309868
AX-110371895	1A	2	38.269	489968694
AX-110441035	1A	2	38.269	490870487
AX-110499408	1A	2	38.269	491306372
AX-110503827	1A	2	38.269	490018361
AX-110913585	1A	2	38.269	491759741
AX-110991760	1A	2	38.269	491140000
AX-111120791	1A	2	38.269	490410410
AX-108842413	1A	2	39.67	505541462
AX-108795458	1A	2	40.512	498066294
AX-110463986	1A	2	41.045	497754163
AX-109968969	1A	2	41.556	498141241
AX-108726928	1A	2	42.196	510290358
AX-108766125	1A	2	42.196	502860219
AX-108790622	1A	2	42.196	511001764
AX-108817975	1A	2	42.196	509849908
AX-108831269	1A	2	42.196	504092881
AX-108835098	1A	2	42.196	501460521
AX-108864657	1A	2	42.196	511391698
AX-108867098	1A	2	42.196	513717257
AX-108867136	1A	2	42.196	509014603
AX-108881024	1A	2	42.196	510758911
AX-108898845	1A	2	42.196	511239709
AX-108902435	1A	2	42.196	510800906
AX-108913710	1A	2	42.196	510296533
AX-108917595	1A	2	42.196	504242909
AX-108920635	1A	2	42.196	511492753
AX-108944057	1A	2	42.196	502015761
AX-108974223	1A	2	42.196	505674692
AX-109048694	1A	2	42.196	514336708
AX-109056654	1A	2	42.196	500973965
AX-109289149	1A	2	42.196	508501360
AX-109291459	1A	2	42.196	514051905
AX-109313554	1A	2	42.196	508130904
AX-109321208	1A	2	42.196	511717112
AX-109323832	1A	2	42.196	512247624
AX-109331040	1A	2	42.196	503386739
AX-109335303	1A	2	42.196	510988500
AX-109351333	1A	2	42.196	510806003
AX-109359173	1A	2	42.196	503547476
AX-109365980	1A	2	42.196	510826019
AX-109373183	1A	2	42.196	502043972
AX-109386906	1A	2	42.196	503629592
AX-109388069	1A	2	42.196	512463058
AX-109404607	1A	2	42.196	510344289
AX-109412346	1A	2	42.196	511414125
AX-109417723	1A	2	42.196	514270652
AX-109421021	1A	2	42.196	511612996
AX-109421152	1A	2	42.196	511449126
AX-109448640	1A	2	42.196	512415055
AX-109454021	1A	2	42.196	510688639
AX-109492416	1A	2	42.196	509019897
AX-109514069	1A	2	42.196	514031260
AX-109518686	1A	2	42.196	510104365
AX-109522064	1A	2	42.196	501777288
AX-109582011	1A	2	42.196	509711483
AX-109584804	1A	2	42.196	81913959
AX-109654913	1A	2	42.196	508732320
AX-109822323	1A	2	42.196	513750957
AX-109869264	1A	2	42.196	511252406
AX-109870507	1A	2	42.196	511406851
AX-109902709	1A	2	42.196	508525834
AX-109903085	1A	2	42.196	511098531
AX-109932769	1A	2	42.196	508454263
AX-109941876	1A	2	42.196	513884509
AX-109961066	1A	2	42.196	503454918
AX-109964270	1A	2	42.196	510711465
AX-109967307	1A	2	42.196	509487761
AX-109999760	1A	2	42.196	501041574
AX-110014194	1A	2	42.196	500976447
AX-110044069	1A	2	42.196	511013683
AX-110046566	1A	2	42.196	503449799
AX-110057101	1A	2	42.196	512454086
AX-110062154	1A	2	42.196	509846859
AX-110098461	1A	2	42.196	510185726
AX-110121885	1A	2	42.196	513843395
AX-110142052	1A	2	42.196	508849512
AX-110364500	1A	2	42.196	511007501
AX-110366134	1A	2	42.196	510937354
AX-110370624	1A	2	42.196	511599394
AX-110382794	1A	2	42.196	501329341
AX-110388843	1A	2	42.196	514128969
AX-110412551	1A	2	42.196	513725179
AX-110416222	1A	2	42.196	502640472
AX-110421360	1A	2	42.196	508183221
AX-110425174	1A	2	42.196	508583958
AX-110433058	1A	2	42.196	504108057
AX-110459589	1A	2	42.196	513725972
AX-110474826	1A	2	42.196	502839169
AX-110483420	1A	2	42.196	501839485
AX-110485750	1A	2	42.196	511487169
AX-110490263	1A	2	42.196	503210446
AX-110527550	1A	2	42.196	511101709
AX-110533320	1A	2	42.196	514087520
AX-110535560	1A	2	42.196	510341661
AX-110548190	1A	2	42.196	508357029
AX-110548430	1A	2	42.196	509858811
AX-110565611	1A	2	42.196	511619233
AX-110592362	1A	2	42.196	512442006
AX-110595621	1A	2	42.196	513896901
AX-110622943	1A	2	42.196	510352289
AX-110637955	1A	2	42.196	503314762
AX-110671802	1A	2	42.196	509780394
AX-110674286	1A	2	42.196	501997701
AX-110675424	1A	2	42.196	500965938
AX-110920753	1A	2	42.196	501865949
AX-110920834	1A	2	42.196	508729383
AX-110925138	1A	2	42.196	510852727
AX-110926703	1A	2	42.196	508136721
AX-110940802	1A	2	42.196	501707959
AX-110943566	1A	2	42.196	514125995
AX-110945419	1A	2	42.196	511624292
AX-110948728	1A	2	42.196	512280572
AX-110957642	1A	2	42.196	501857356
AX-110972166	1A	2	42.196	507983595
AX-110989752	1A	2	42.196	513904306
AX-110995157	1A	2	42.196	511155275
AX-110998342	1A	2	42.196	500968258
AX-111031603	1A	2	42.196	511269781
AX-111051754	1A	2	42.196	509688851
AX-111060515	1A	2	42.196	514057850
AX-111061826	1A	2	42.196	509716675
AX-111069267	1A	2	42.196	509030910
AX-111092912	1A	2	42.196	510904129
AX-111101980	1A	2	42.196	513928911
AX-111104839	1A	2	42.196	508186219
AX-111114355	1A	2	42.196	501104954
AX-111135532	1A	2	42.196	500840476
AX-111218361	1A	2	42.196	507937353
AX-111231878	1A	2	42.196	514038601
AX-111235717	1A	2	42.196	499354213
AX-111454665	1A	2	42.196	501112233
AX-111481325	1A	2	42.196	502503224
AX-111484345	1A	2	42.196	500826194
AX-111496677	1A	2	42.196	508049881
AX-111501752	1A	2	42.196	510940066
AX-111524059	1A	2	42.196	510442993
AX-111531125	1A	2	42.196	508278016
AX-111562602	1A	2	42.196	505476525
AX-111594045	1A	2	42.196	505482954
AX-111600781	1A	2	42.196	503552702
AX-111649582	1A	2	42.196	500922828
AX-111650121	1A	2	42.196	503513156
AX-111671030	1A	2	42.196	501158904
AX-111676237	1A	2	42.196	500982887
AX-111693554	1A	2	42.196	513640664
AX-111734804	1A	2	42.196	513735463
AX-111740931	1A	2	42.196	503323914
AX-111757297	1A	2	42.196	514255761
AX-111835313	1A	2	42.196	510850613
AX-111835596	1A	2	42.196	509977299
AX-86172240	1A	2	42.196	514136048
AX-109326813	1A	2	43.046	513859613
AX-108814432	1A	2	43.874	514662149
AX-108860440	1A	2	43.874	516049559
AX-109852682	1A	2	43.874	515287924
AX-109905829	1A	2	43.874	515549332
AX-110037641	1A	2	43.874	515639602
AX-110058285	1A	2	43.874	516357299
AX-110122232	1A	2	43.874	515797584
AX-110127899	1A	2	43.874	514534340
AX-110423757	1A	2	43.874	515759789
AX-110447358	1A	2	43.874	514634721
AX-110513734	1A	2	43.874	516012795
AX-110546430	1A	2	43.874	515941301
AX-110603804	1A	2	43.874	514570508
AX-110910072	1A	2	43.874	515593243
AX-110997024	1A	2	43.874	515836569
AX-111118068	1A	2	43.874	514565635
AX-111465033	1A	2	43.874	514638060
AX-111587201	1A	2	43.874	515590853
AX-111590181	1A	2	43.874	515596801
AX-111600398	1A	2	43.874	515859869
AX-109269923	1A	2	44.382	516370905
AX-109299945	1A	2	44.382	516541106
AX-109904229	1A	2	44.382	516450384
AX-110076355	1A	2	44.382	516431129
AX-111149806	1A	2	44.382	516581337
AX-111522447	1A	2	44.382	516561690
AX-111523929	1A	2	44.382	516381510
AX-110396621	1A	2	45.854	521253242
AX-109873900	1A	2	46.829	520409523
AX-111505195	1A	2	47.069	520355465
AX-108844886	1A	2	47.151	520122965
AX-109427254	1A	2	47.151	520344188
AX-109400055	1A	2	47.978	519816592
AX-89423498	1A	2	47.978	519267205
AX-109454533	1A	2	48.508	519263551
AX-110556753	1A	2	48.508	519632543
AX-109357178	1A	2	49.554	519891239
AX-108880253	1A	2	57.057	537046264
AX-110451271	1A	2	57.057	536959958
AX-108760958	1A	2	67.006	534025922
AX-111559492	1A	2	67.873	534098798
AX-109094916	1A	2	68.221	534060608
AX-111479453	1A	2	68.221	533764851
AX-111065926	1A	2	68.835	533753963
AX-94383682	1B	3	0	168968
AX-108941599	1B	3	22.244	3697136
AX-94494546	1B	3	23.619	5856126
AX-89757632	1B	3	25.562	8181272
AX-109356873	1B	3	26.817	8044364
AX-109382802	1B	3	29.106	14711710
AX-109383316	1B	3	29.106	662006526
AX-109915366	1B	3	29.106	14507054
AX-110935924	1B	3	29.461	14496641
AX-108924814	1B	3	29.848	13405881
AX-111575564	1B	3	31.853	14946074
AX-110483379	1B	3	33.305	17606806
AX-110032916	1B	3	34.852	16124965
AX-110547751	1B	3	37.196	31911329
AX-109517024	1B	3	38.192	30735271
AX-108973027	1B	3	39.29	29509880
AX-109919035	1B	3	39.29	29119121
AX-111213624	1B	3	39.29	36013376
AX-111696589	1B	3	40.023	28547708
AX-109390820	1B	3	40.988	39222345
AX-110539078	1B	3	42.213	40789723
AX-94981940	1B	3	43.533	112203158
AX-109998934	1B	3	44.196	77974280
AX-110371870	1B	3	44.196	74235667
AX-109305834	1B	3	45.407	60437041
AX-109401500	1B	3	45.407	60453187
AX-108903264	1B	3	45.759	297310540
AX-109037969	1B	3	45.759	292197988
AX-109274816	1B	3	45.759	291699598
AX-109308096	1B	3	45.759	289529400
AX-109390977	1B	3	45.759	289799987
AX-110552541	1B	3	45.759	293996773
AX-111644760	1B	3	45.759	296235459
AX-110910892	1B	3	46.239	215513597
AX-109308190	1B	3	46.547	109714949
AX-109856859	1B	3	46.547	118379144
AX-109922720	1B	3	46.547	99690488
AX-110535288	1B	3	46.547	98912297
AX-110599593	1B	3	46.547	112190781
AX-111067851	1B	3	46.547	109694966
AX-111819780	1B	3	46.547	118069054
AX-94575410	1B	3	46.547	94230237
AX-94634747	1B	3	46.547	94546131
AX-110406759	1B	3	47.52	80922955
AX-110174174	1B	3	47.628	85515290
AX-109329289	1B	3	47.857	90544558
AX-109356327	1B	3	47.857	90878030
AX-108852106	1B	3	48.752	79732399
AX-94548073	1B	3	50.138	135938291
AX-109977429	1B	3	50.682	263528180
AX-108742552	1B	3	51.518	338226412
AX-109333309	1B	3	51.518	340327296
AX-109508228	1B	3	51.518	338002884
AX-110038927	1B	3	51.518	348033990
AX-110442024	1B	3	51.518	339581715
AX-110735779	1B	3	51.518	337597542
AX-111461819	1B	3	51.518	338428325
AX-111783004	1B	3	51.518	338027124
AX-110906363	1B	3	51.946	168622406
AX-94530304	1B	3	52.097	189582120
AX-108905424	1B	3	52.243	266879283
AX-109072910	1B	3	52.243	298248212
AX-109404221	1B	3	52.243	258519594
AX-110054032	1B	3	52.243	297577255
AX-110080877	1B	3	52.243	257503687
AX-110365753	1B	3	52.243	251531124
AX-110528563	1B	3	52.243	254688842
AX-110564646	1B	3	52.243	249014357
AX-110972752	1B	3	52.243	266270602
AX-111486408	1B	3	52.243	256922599
AX-111514234	1B	3	52.243	297756083
AX-94495721	1B	3	52.243	299385734
AX-108760761	1B	3	52.569	343117061
AX-108838990	1B	3	52.569	342122438
AX-108939491	1B	3	52.569	343177603
AX-109050847	1B	3	52.569	340423903
AX-109303584	1B	3	52.569	328821671
AX-109319535	1B	3	52.569	343920412
AX-109463298	1B	3	52.569	340670847
AX-109860586	1B	3	52.569	153685022
AX-110002280	1B	3	52.569	220470753
AX-110024853	1B	3	52.569	205518196
AX-110054079	1B	3	52.569	342650763
AX-110517961	1B	3	52.569	322472432
AX-110547478	1B	3	52.569	347654803
AX-110924487	1B	3	52.569	343245050
AX-111163726	1B	3	52.569	341500405
AX-111472018	1B	3	52.569	342661760
AX-111588731	1B	3	52.569	145672678
AX-111597240	1B	3	52.569	343953543
AX-111601476	1B	3	52.569	343249187
AX-89655769	1B	3	52.569	133408645
AX-108798723	1B	3	52.797	322940238
AX-109372181	1B	3	52.797	322425833
AX-109862469	1B	3	52.797	324351688
AX-110020631	1B	3	52.797	322947409
AX-108850301	1B	3	53.25	323946791
AX-108888592	1B	3	53.25	325155370
AX-108921885	1B	3	53.25	324648648
AX-109322773	1B	3	53.25	328417586
AX-109366399	1B	3	53.25	326431035
AX-109494589	1B	3	53.25	299447130
AX-109844049	1B	3	53.25	332268828
AX-109849211	1B	3	53.25	328942905
AX-109887518	1B	3	53.25	332383372
AX-109890962	1B	3	53.25	329680267
AX-109949100	1B	3	53.25	332414014
AX-110010230	1B	3	53.25	325283703
AX-110048780	1B	3	53.25	325815578
AX-110063805	1B	3	53.25	326069057
AX-110362294	1B	3	53.25	317448975
AX-110527508	1B	3	53.25	325799445
AX-110689422	1B	3	53.25	130945008
AX-110926323	1B	3	53.25	325256496
AX-111044177	1B	3	53.25	326603016
AX-111083386	1B	3	53.25	332811183
AX-111216644	1B	3	53.25	317460132
AX-111581972	1B	3	53.25	332846593
AX-111668145	1B	3	53.25	332281620
AX-111757723	1B	3	53.25	332404373
AX-89352854	1B	3	53.25	317483016
AX-108800295	1B	3	54.189	360784101
AX-109412901	1B	3	54.189	357915623
AX-109474984	1B	3	54.189	362355575
AX-111580036	1B	3	54.568	367320021
AX-109078484	1B	3	55.033	383673706
AX-109886973	1B	3	56.395	429922330
AX-109976380	1B	3	56.395	429948423
AX-111484054	1B	3	56.395	429962559
AX-108903381	1B	3	56.886	415260486
AX-109825423	1B	3	56.886	418070101
AX-108808608	1B	3	57.438	419407395
AX-109984435	1B	3	57.438	412254636
AX-111151178	1B	3	57.438	412617751
AX-111478524	1B	3	57.438	411992651
AX-110382959	1B	3	58.098	471177531
AX-109372494	1B	3	58.208	433175494
AX-109895332	1B	3	58.208	433104088
AX-110029219	1B	3	58.208	433420844
AX-111550809	1B	3	58.208	433348517
AX-109417431	1B	3	58.834	520534888
AX-86175499	1B	3	58.834	520522472
AX-111526060	1B	3	59.27	509002883
AX-108788663	1B	3	59.748	441384338
AX-108822995	1B	3	59.748	432520583
AX-108872900	1B	3	59.748	432495179
AX-110125845	1B	3	59.748	434542934
AX-111105746	1B	3	59.748	434753754
AX-111468364	1B	3	59.748	434419271
AX-111636804	1B	3	59.748	433952917
AX-111526936	1B	3	60.011	488037930
AX-108964423	1B	3	60.26	450603208
AX-109458833	1B	3	60.381	465963269
AX-109835366	1B	3	60.381	465969666
AX-109920276	1B	3	60.381	491227521
AX-109989321	1B	3	60.381	465942262
AX-110495896	1B	3	60.381	491231484
AX-110920427	1B	3	60.381	465704005
AX-86172788	1B	3	60.381	489201943
AX-108915846	1B	3	60.681	508709125
AX-110409346	1B	3	60.681	507916820
AX-110905431	1B	3	60.681	508689280
AX-108819925	1B	3	60.843	451575680
AX-108852818	1B	3	60.843	456291396
AX-109521555	1B	3	60.843	473379358
AX-110198174	1B	3	60.843	471453787
AX-110520695	1B	3	60.843	444056826
AX-110687238	1B	3	60.843	448131731
AX-111099988	1B	3	60.843	473104198
AX-111220372	1B	3	60.843	473388854
AX-111458817	1B	3	60.843	474256661
AX-111489676	1B	3	60.843	447244097
AX-111610150	1B	3	60.843	471747666
AX-109577957	1B	3	61.001	526229694
AX-111715370	1B	3	61.076	503623294
AX-108791049	1B	3	61.288	488592723
AX-108812311	1B	3	61.288	488128163
AX-109507397	1B	3	61.288	488750084
AX-109959684	1B	3	61.288	488645095
AX-110964145	1B	3	61.288	488490709
AX-109456390	1B	3	61.564	533184345
AX-109885745	1B	3	61.651	529952411
AX-109890613	1B	3	61.972	505062060
AX-110603923	1B	3	62.304	530597303
AX-108997114	1B	3	62.581	520469628
AX-109412475	1B	3	62.934	539442158
AX-94534282	1B	3	63.531	447165536
AX-109366865	1B	3	64.082	538472074
AX-110973646	1B	3	64.082	539143690
AX-108775044	1B	3	64.438	411415669
AX-108834050	1B	3	64.438	411335269
AX-108852470	1B	3	64.745	512693179
AX-109840223	1B	3	64.745	512768473
AX-109470773	1B	3	65.025	488871431
AX-111561039	1B	3	65.228	502662381
AX-108737382	1B	3	65.402	509107170
AX-109457059	1B	3	65.402	511409502
AX-109829277	1B	3	65.402	509888570
AX-109832961	1B	3	65.402	512132116
AX-109853265	1B	3	65.402	509015137
AX-109883159	1B	3	65.402	512346680
AX-109966524	1B	3	65.402	512107159
AX-110062439	1B	3	65.402	511138437
AX-110164910	1B	3	65.402	511696471
AX-110598536	1B	3	65.402	509300586
AX-111228420	1B	3	65.402	512311470
AX-111286591	1B	3	65.402	510031209
AX-111491284	1B	3	65.402	512180715
AX-111654233	1B	3	65.402	510309894
AX-111780371	1B	3	65.402	510356945
AX-94442756	1B	3	65.402	509901004
AX-108839773	1B	3	65.686	446031251
AX-108842989	1B	3	65.686	483623545
AX-108879617	1B	3	65.686	481538758
AX-108885690	1B	3	65.686	448540614
AX-108899056	1B	3	65.686	480900598
AX-108907775	1B	3	65.686	446901658
AX-108977198	1B	3	65.686	450329055
AX-108988596	1B	3	65.686	445439954
AX-109031582	1B	3	65.686	484400541
AX-109033321	1B	3	65.686	449266689
AX-109074068	1B	3	65.686	447509161
AX-109302700	1B	3	65.686	484397337
AX-109307154	1B	3	65.686	449869746
AX-109326464	1B	3	65.686	484295833
AX-109331081	1B	3	65.686	484514708
AX-109332251	1B	3	65.686	484364188
AX-109334371	1B	3	65.686	450056687
AX-109339187	1B	3	65.686	446268124
AX-109349342	1B	3	65.686	484462441
AX-109389304	1B	3	65.686	445671171
AX-109392936	1B	3	65.686	485696913
AX-109434961	1B	3	65.686	447743171
AX-109452517	1B	3	65.686	483905019
AX-109467863	1B	3	65.686	446257719
AX-109491181	1B	3	65.686	482940980
AX-109521502	1B	3	65.686	450290761
AX-109539628	1B	3	65.686	486976002
AX-109577331	1B	3	65.686	486299708
AX-109652390	1B	3	65.686	481904145
AX-109656024	1B	3	65.686	485191342
AX-109830149	1B	3	65.686	485598132
AX-109938889	1B	3	65.686	484375395
AX-109997234	1B	3	65.686	481322282
AX-110029221	1B	3	65.686	486535039
AX-110043717	1B	3	65.686	449549071
AX-110060558	1B	3	65.686	448136785
AX-110076399	1B	3	65.686	483286941
AX-110078176	1B	3	65.686	486845396
AX-110087213	1B	3	65.686	486971437
AX-110098387	1B	3	65.686	444691401
AX-110361204	1B	3	65.686	446519377
AX-110411189	1B	3	65.686	484879745
AX-110465097	1B	3	65.686	487416923
AX-110467305	1B	3	65.686	449850114
AX-110492182	1B	3	65.686	480960981
AX-110508398	1B	3	65.686	445388556
AX-110555288	1B	3	65.686	447727064
AX-110558071	1B	3	65.686	480977937
AX-110590407	1B	3	65.686	449051020
AX-110607797	1B	3	65.686	486913168
AX-110740817	1B	3	65.686	487930227
AX-110904967	1B	3	65.686	486481676
AX-110916659	1B	3	65.686	448348275
AX-110950594	1B	3	65.686	484453571
AX-110971985	1B	3	65.686	490045031
AX-110994240	1B	3	65.686	445337690
AX-111017605	1B	3	65.686	484587482
AX-111018648	1B	3	65.686	446156590
AX-111092429	1B	3	65.686	487007724
AX-111105552	1B	3	65.686	447918578
AX-111179047	1B	3	65.686	484690843
AX-111289549	1B	3	65.686	484541885
AX-111449599	1B	3	65.686	487480026
AX-111462203	1B	3	65.686	486455430
AX-111488672	1B	3	65.686	484456833
AX-111496816	1B	3	65.686	487653753
AX-111505048	1B	3	65.686	487144074
AX-111520272	1B	3	65.686	447707455
AX-111542316	1B	3	65.686	449971051
AX-111544717	1B	3	65.686	482691939
AX-111564577	1B	3	65.686	481299743
AX-111567551	1B	3	65.686	445885055
AX-111594013	1B	3	65.686	449703084
AX-111599494	1B	3	65.686	444807500
AX-111640011	1B	3	65.686	450376924
AX-111648537	1B	3	65.686	447655568
AX-111660374	1B	3	65.686	444686172
AX-111666373	1B	3	65.686	483865715
AX-86174914	1B	3	65.686	482713448
AX-94479851	1B	3	65.686	451570683
AX-94508976	1B	3	65.686	484887610
AX-108785928	1B	3	65.878	466121106
AX-108812519	1B	3	65.878	495094274
AX-108888595	1B	3	65.878	443566852
AX-108974554	1B	3	65.878	466076529
AX-108979851	1B	3	65.878	497777886
AX-109040140	1B	3	65.878	493094709
AX-109273002	1B	3	65.878	466126051
AX-109375015	1B	3	65.878	498232530
AX-109475672	1B	3	65.878	444003572
AX-109508874	1B	3	65.878	497977479
AX-109527015	1B	3	65.878	492792651
AX-109885615	1B	3	65.878	492869454
AX-110411292	1B	3	65.878	494329346
AX-110524254	1B	3	65.878	493356115
AX-110999218	1B	3	65.878	497373117
AX-111046779	1B	3	65.878	496494618
AX-111100937	1B	3	65.878	496471296
AX-111454293	1B	3	65.878	497871969
AX-111630780	1B	3	65.878	492982949
AX-89462713	1B	3	65.878	443468519
AX-94546432	1B	3	65.878	496563290
AX-95631655	1B	3	65.878	494159220
AX-109516797	1B	3	66.391	556006557
AX-110481392	1B	3	66.767	544435230
AX-110674407	1B	3	66.767	544486799
AX-110675553	1B	3	66.767	544144418
AX-111493581	1B	3	66.767	544715072
AX-109436025	1B	3	67.045	520466742
AX-109824050	1B	3	67.331	497472529
AX-111663742	1B	3	67.375	497842291
AX-108743966	1B	3	67.557	470651294
AX-108751176	1B	3	67.557	477408541
AX-108758543	1B	3	67.557	476781522
AX-108822833	1B	3	67.557	475537354
AX-108856070	1B	3	67.557	472691172
AX-108945222	1B	3	67.557	476102021
AX-109031544	1B	3	67.557	474901891
AX-109309728	1B	3	67.557	474680122
AX-109425846	1B	3	67.557	473006805
AX-109435104	1B	3	67.557	475481109
AX-109445577	1B	3	67.557	477357647
AX-109583313	1B	3	67.557	477207892
AX-109654166	1B	3	67.557	470538068
AX-109843786	1B	3	67.557	476220099
AX-109862223	1B	3	67.557	477882837
AX-109866527	1B	3	67.557	475472252
AX-109882817	1B	3	67.557	476082407
AX-109887507	1B	3	67.557	476000482
AX-109892539	1B	3	67.557	470939843
AX-109892576	1B	3	67.557	474607180
AX-109926099	1B	3	67.557	473045006
AX-109933052	1B	3	67.557	471416393
AX-109941563	1B	3	67.557	473552570
AX-109967614	1B	3	67.557	475475175
AX-109980766	1B	3	67.557	475443826
AX-109997417	1B	3	67.557	474100622
AX-110042566	1B	3	67.557	471431763
AX-110059282	1B	3	67.557	477124772
AX-110200329	1B	3	67.557	477589529
AX-110423292	1B	3	67.557	477402364
AX-110428546	1B	3	67.557	473485052
AX-110449705	1B	3	67.557	471617658
AX-110463863	1B	3	67.557	470306044
AX-110479520	1B	3	67.557	470419525
AX-110545571	1B	3	67.557	470926308
AX-110668092	1B	3	67.557	473002404
AX-110907397	1B	3	67.557	470599759
AX-110910646	1B	3	67.557	477514703
AX-110911203	1B	3	67.557	477487624
AX-110927649	1B	3	67.557	477937899
AX-110944002	1B	3	67.557	475533913
AX-110950803	1B	3	67.557	477472490
AX-110970287	1B	3	67.557	470721498
AX-111042879	1B	3	67.557	476737899
AX-111060625	1B	3	67.557	472232721
AX-111075929	1B	3	67.557	473434250
AX-111110059	1B	3	67.557	472240313
AX-111127325	1B	3	67.557	471818125
AX-111454072	1B	3	67.557	476331479
AX-111535806	1B	3	67.557	476725707
AX-111654068	1B	3	67.557	472009692
AX-111720510	1B	3	67.557	474446590
AX-111780441	1B	3	67.557	475859091
AX-95659755	1B	3	67.557	471194010
AX-110955266	1B	3	67.683	491035776
AX-110961969	1B	3	67.683	490761155
AX-111685499	1B	3	67.683	490765887
AX-108747880	1B	3	68.518	542935484
AX-111087865	1B	3	68.518	542639661
AX-111669753	1B	3	68.518	542727844
AX-108881179	1B	3	69.044	565927187
AX-89662088	1B	3	69.044	565935919
AX-109290618	1B	3	69.29	551668641
AX-111531574	1B	3	69.504	554497344
AX-108772985	1B	3	69.669	553557475
AX-108828473	1B	3	69.669	553550464
AX-110564293	1B	3	69.669	553167208
AX-108829575	1B	3	69.88	552306869
AX-109306193	1B	3	69.88	551026296
AX-109327247	1B	3	69.88	552389944
AX-109546448	1B	3	69.88	551149329
AX-109817665	1B	3	69.88	551111928
AX-86174278	1B	3	69.88	551011487
AX-111574871	1B	3	70.271	543607555
AX-110448009	1B	3	70.535	544999113
AX-111183948	1B	3	70.696	544995281
AX-111611915	1B	3	70.787	556266112
AX-112286871	1B	3	70.787	555775937
AX-108751012	1B	3	71.108	561254762
AX-108779462	1B	3	71.108	558294647
AX-108890267	1B	3	71.108	558558457
AX-108942318	1B	3	71.108	559340370
AX-110176960	1B	3	71.108	557269678
AX-110606361	1B	3	71.108	558910249
AX-110618463	1B	3	71.108	558086532
AX-110950558	1B	3	71.108	560212298
AX-111544678	1B	3	71.108	556990812
AX-111567165	1B	3	71.108	557459362
AX-111702561	1B	3	71.108	559096622
AX-94407122	1B	3	71.108	557943819
AX-89553276	1B	3	71.323	555772591
AX-110910638	1B	3	71.509	553142194
AX-111083588	1B	3	72.05	540160335
AX-108772739	1B	3	72.675	576978791
AX-108824644	1B	3	72.675	577917217
AX-108826064	1B	3	72.675	582119865
AX-108894131	1B	3	72.675	576201443
AX-108904194	1B	3	72.675	577031581
AX-108922026	1B	3	72.675	573440826
AX-108925166	1B	3	72.675	576743011
AX-108965161	1B	3	72.675	574789725
AX-108987978	1B	3	72.675	576021884
AX-109004107	1B	3	72.675	573566148
AX-109067762	1B	3	72.675	577178580
AX-109095584	1B	3	72.675	570528659
AX-109301565	1B	3	72.675	576208907
AX-109410214	1B	3	72.675	572111026
AX-109439401	1B	3	72.675	575503316
AX-109449046	1B	3	72.675	571192596
AX-109491892	1B	3	72.675	582103548
AX-109522882	1B	3	72.675	573576082
AX-109587404	1B	3	72.675	582139219
AX-109821715	1B	3	72.675	574372661
AX-109832158	1B	3	72.675	576637507
AX-109862005	1B	3	72.675	577913309
AX-109870057	1B	3	72.675	573513819
AX-109928923	1B	3	72.675	576556982
AX-109972860	1B	3	72.675	576181366
AX-109980293	1B	3	72.675	576519188
AX-110018927	1B	3	72.675	575572728
AX-110067443	1B	3	72.675	576684930
AX-110091358	1B	3	72.675	577924275
AX-110104013	1B	3	72.675	571056933
AX-110366371	1B	3	72.675	575227353
AX-110409210	1B	3	72.675	577657921
AX-110453549	1B	3	72.675	576074755
AX-110490392	1B	3	72.675	574772065
AX-110507994	1B	3	72.675	576547330
AX-110530323	1B	3	72.675	571495288
AX-110531613	1B	3	72.675	577674668
AX-110558306	1B	3	72.675	577189140
AX-110569213	1B	3	72.675	571430580
AX-110922932	1B	3	72.675	570569224
AX-110928000	1B	3	72.675	577597298
AX-110974122	1B	3	72.675	577610016
AX-110997259	1B	3	72.675	574280477
AX-111028684	1B	3	72.675	577121555
AX-111062860	1B	3	72.675	571435511
AX-111069002	1B	3	72.675	577592765
AX-111126225	1B	3	72.675	573394776
AX-111143714	1B	3	72.675	576045166
AX-111215884	1B	3	72.675	573329152
AX-111498058	1B	3	72.675	576597354
AX-111521070	1B	3	72.675	575926111
AX-111527062	1B	3	72.675	575860624
AX-111558163	1B	3	72.675	575731536
AX-111592733	1B	3	72.675	574460382
AX-111645822	1B	3	72.675	575166054
AX-111680916	1B	3	72.675	573332643
AX-111778997	1B	3	72.675	577832685
AX-111780264	1B	3	72.675	574616086
AX-111833715	1B	3	72.675	576133986
AX-86162453	1B	3	72.675	576024896
AX-95117433	1B	3	72.675	572293440
AX-109518302	1B	3	72.79	566026869
AX-111825076	1B	3	73.039	572683419
AX-108984254	1B	3	73.559	548534234
AX-109396077	1B	3	73.559	548480018
AX-109534834	1B	3	73.559	548614799
AX-110921713	1B	3	73.559	548664285
AX-111044282	1B	3	73.559	548888538
AX-111546976	1B	3	73.559	548517550
AX-109457469	1B	3	73.946	541851980
AX-110378973	1B	3	73.946	541275369
AX-108920629	1B	3	74.91	604095613
AX-109920033	1B	3	75.126	586057770
AX-109983049	1B	3	75.126	586280573
AX-110444809	1B	3	75.126	585892211
AX-110449323	1B	3	75.126	585667904
AX-110946731	1B	3	75.126	585935467
AX-110964105	1B	3	75.126	586294956
AX-111604635	1B	3	75.126	585684159
AX-111761207	1B	3	75.126	586110156
AX-108750070	1B	3	75.415	585320221
AX-109071394	1B	3	75.415	588762104
AX-109310461	1B	3	75.415	588325146
AX-109532964	1B	3	75.415	585323309
AX-109829098	1B	3	75.415	585332958
AX-110668804	1B	3	75.415	588218703
AX-111004954	1B	3	75.415	588523677
AX-111058832	1B	3	75.415	588629753
AX-108882565	1B	3	76.421	550022644
AX-108963825	1B	3	76.421	550864578
AX-109429493	1B	3	76.421	550765289
AX-109882902	1B	3	76.421	549792880
AX-110006862	1B	3	76.421	550560819
AX-110361304	1B	3	76.421	550738513
AX-110908967	1B	3	76.421	550499883
AX-111093824	1B	3	76.421	550003354
AX-111625425	1B	3	76.421	550056820
AX-108759479	1B	3	76.545	547525966
AX-108803143	1B	3	76.545	546909840
AX-109275094	1B	3	76.545	547257320
AX-109297395	1B	3	76.545	547922552
AX-109478219	1B	3	76.545	547419316
AX-109482634	1B	3	76.545	548184252
AX-109518409	1B	3	76.545	547576617
AX-109976495	1B	3	76.545	547693570
AX-110127603	1B	3	76.545	547511292
AX-110406744	1B	3	76.545	548192832
AX-110523194	1B	3	76.545	545213643
AX-110542383	1B	3	76.545	547932302
AX-110917576	1B	3	76.545	548294714
AX-111003522	1B	3	76.545	547950190
AX-111501103	1B	3	76.545	545231793
AX-111693583	1B	3	76.545	547030301
AX-111773027	1B	3	76.545	548001908
AX-109495586	1B	3	76.705	550213728
AX-110572952	1B	3	76.705	550309684
AX-111061140	1B	3	76.705	550922030
AX-108748303	1B	3	77.596	594849625
AX-108792338	1B	3	77.596	595306339
AX-108805411	1B	3	77.596	592028216
AX-108977901	1B	3	77.596	602754305
AX-109290513	1B	3	77.596	614809730
AX-109302722	1B	3	77.596	614538004
AX-109308080	1B	3	77.596	591397231
AX-109360562	1B	3	77.596	591114317
AX-109379070	1B	3	77.596	583631139
AX-109517530	1B	3	77.596	616360840
AX-109818751	1B	3	77.596	594892775
AX-109875834	1B	3	77.596	583757078
AX-109975702	1B	3	77.596	614341132
AX-110400085	1B	3	77.596	614965334
AX-110435033	1B	3	77.596	595504870
AX-110442183	1B	3	77.596	614770187
AX-110464799	1B	3	77.596	615373735
AX-110465138	1B	3	77.596	609433642
AX-110476820	1B	3	77.596	583441167
AX-110483510	1B	3	77.596	583685696
AX-110486286	1B	3	77.596	615039374
AX-110511453	1B	3	77.596	614415477
AX-110528905	1B	3	77.596	614720229
AX-110623881	1B	3	77.596	591358548
AX-110920101	1B	3	77.596	593918322
AX-110940226	1B	3	77.596	615582990
AX-110945834	1B	3	77.596	592039670
AX-110975683	1B	3	77.596	615658129
AX-111057322	1B	3	77.596	595437087
AX-111100199	1B	3	77.596	595682861
AX-111159680	1B	3	77.596	615730054
AX-111220018	1B	3	77.596	614315845
AX-111220934	1B	3	77.596	589433536
AX-111491365	1B	3	77.596	614939267
AX-111528969	1B	3	77.596	614583337
AX-111545752	1B	3	77.596	615010018
AX-111582734	1B	3	77.596	594035180
AX-111759802	1B	3	77.596	589390217
AX-86165313	1B	3	77.596	591109944
AX-89457039	1B	3	77.596	602328065
AX-94402431	1B	3	77.596	594138461
AX-111135940	1B	3	77.705	617704310
AX-108743944	1B	3	77.794	623221000
AX-108806485	1B	3	77.794	623946263
AX-108859006	1B	3	77.794	623940531
AX-109038800	1B	3	77.794	623842276
AX-110617079	1B	3	77.794	623769321
AX-111466887	1B	3	77.794	622706968
AX-111683643	1B	3	77.794	623955265
AX-94751515	1B	3	77.794	623989473
AX-109576606	1B	3	78.526	545430539
AX-109073020	1B	3	78.9	562367475
AX-109280812	1B	3	78.9	562289240
AX-109339712	1B	3	78.9	563546886
AX-109359622	1B	3	78.9	563696789
AX-109372727	1B	3	78.9	563565817
AX-109483095	1B	3	78.9	563643211
AX-110438287	1B	3	78.9	563460773
AX-110495582	1B	3	78.9	563673100
AX-110546816	1B	3	78.9	562387493
AX-111135292	1B	3	78.9	562233309
AX-111178072	1B	3	78.9	563307453
AX-111568828	1B	3	78.9	562452108
AX-111647519	1B	3	78.9	562262587
AX-111654753	1B	3	78.9	563555962
AX-111221126	1B	3	79.13	562618134
AX-111549757	1B	3	79.13	562990072
AX-110590728	1B	3	79.217	563741702
AX-109334796	1B	3	79.536	561708663
AX-108815832	1B	3	79.744	565670523
AX-108851017	1B	3	79.744	565749947
AX-109866120	1B	3	79.744	565643720
AX-109903718	1B	3	79.744	564916918
AX-110575267	1B	3	79.744	564908429
AX-110602244	1B	3	79.744	565803663
AX-110965712	1B	3	79.744	565220453
AX-111081842	1B	3	79.744	565301186
AX-111130381	1B	3	79.744	565517030
AX-111534456	1B	3	79.744	565460091
AX-111689186	1B	3	79.744	565756208
AX-111801574	1B	3	79.744	564637360
AX-108804866	1B	3	80.073	572254394
AX-89435736	1B	3	80.772	625146897
AX-108760523	1B	3	81.562	569402953
AX-108846907	1B	3	81.634	566532044
AX-108874000	1B	3	81.634	566684907
AX-109490843	1B	3	81.634	566129035
AX-109857753	1B	3	81.634	566147485
AX-110458408	1B	3	81.634	566714239
AX-110952124	1B	3	81.634	566587066
AX-109353940	1B	3	81.8	569434905
AX-110943646	1B	3	82.12	566975166
AX-109041231	1B	3	82.52	584761170
AX-109300699	1B	3	82.52	585171239
AX-109583602	1B	3	82.52	605973266
AX-109997645	1B	3	82.52	601474488
AX-111251872	1B	3	82.52	601372461
AX-111453144	1B	3	82.52	585199196
AX-94534923	1B	3	82.52	599339927
AX-111070175	1B	3	82.757	584315003
AX-111536656	1B	3	82.757	584321039
AX-108764873	1B	3	83.114	591428097
AX-108895682	1B	3	83.114	592211875
AX-110565341	1B	3	83.114	591956667
AX-111234844	1B	3	83.114	589948569
AX-110400849	1B	3	84.465	624726184
AX-89447384	1B	3	84.465	624734299
AX-109347239	1B	3	85.202	627683359
AX-109348007	1B	3	85.202	627205737
AX-109444940	1B	3	85.202	627827969
AX-109904511	1B	3	85.202	627435400
AX-110369038	1B	3	85.202	627153461
AX-110538110	1B	3	85.202	627198666
AX-110581406	1B	3	85.202	627661206
AX-110616684	1B	3	85.202	627925520
AX-110918755	1B	3	85.202	627213152
AX-111001918	1B	3	85.202	627355270
AX-111062649	1B	3	85.202	627502073
AX-110553901	1B	3	86.024	624385090
AX-110691903	1B	3	86.024	624322830
AX-110129068	1B	3	86.471	624965953
AX-111018130	1B	3	86.859	624438931
AX-109271985	1B	3	88.245	630754401
AX-109977434	1B	3	88.245	630067272
AX-110424462	1B	3	88.245	630575038
AX-110456984	1B	3	88.245	630273178
AX-110906777	1B	3	88.245	631154284
AX-111590194	1B	3	88.245	630654396
AX-112290947	1B	3	88.245	630831693
AX-89344395	1B	3	88.245	630568200
AX-109971635	1B	3	89.43	632634933
AX-110122548	1B	3	89.43	632209292
AX-110386460	1B	3	90.903	633305444
AX-110555680	1B	3	91.457	633874815
AX-110945360	1B	3	91.457	636869590
AX-110979003	1B	3	91.457	642429411
AX-111289140	1B	3	91.457	641687579
AX-89665545	1B	3	91.457	641894812
AX-110666954	1B	3	93.07	641273185
AX-110392069	1B	3	93.724	639638582
AX-111496561	1B	3	93.724	639446370
AX-110557228	1B	3	94.689	641857414
AX-108874388	1B	3	95.441	642613993
AX-108869074	1B	3	95.686	642606405
AX-109319313	1B	3	95.686	642640565
AX-110947949	1B	3	96.449	645269097
AX-111480587	1B	3	96.449	645265606
AX-109496396	1B	3	97.137	643031617
AX-111467003	1B	3	97.137	642958515
AX-109908629	1B	3	98.6	645913864
AX-111074024	1B	3	98.6	645901447
AX-89587974	1B	3	98.6	645889117
AX-108799719	1B	3	98.736	646179030
AX-108869099	1B	3	98.736	646507216
AX-110415999	1B	3	98.736	646195445
AX-110430728	1B	3	98.736	646532956
AX-110488993	1B	3	98.736	646466970
AX-110489456	1B	3	98.736	646533038
AX-89434674	1B	3	98.736	646190865
AX-108793067	1B	3	100.792	649292261
AX-108964977	1B	3	101.578	651701690
AX-109959939	1B	3	101.578	651836656
AX-110994704	1B	3	101.578	648029409
AX-111026536	1B	3	101.578	651912420
AX-109335817	1B	3	101.864	653046315
AX-109895715	1B	3	101.864	652633529
AX-109979558	1B	3	101.864	653698644
AX-110913887	1B	3	101.864	653789799
AX-111015774	1B	3	101.864	653083206
AX-111053992	1B	3	101.864	653269763
AX-111584604	1B	3	101.864	653524076
AX-111697352	1B	3	101.864	653510804
AX-111064845	1B	3	102.088	653733877
AX-110578323	1B	3	102.675	654719539
AX-110915670	1B	3	104.052	656855154
AX-110946149	1B	3	104.052	662683350
AX-111592977	1B	3	104.052	657183544
AX-109971975	1B	3	104.595	655259147
AX-111717028	1B	3	104.595	654922291
AX-110585482	1B	3	104.868	656500596
AX-110602251	1B	3	104.868	655865136
AX-111047000	1B	3	104.868	656611934
AX-111540680	1B	3	104.868	655850100
AX-109627132	1B	3	105.178	655312056
AX-108731144	1B	3	105.395	654522982
AX-110077950	1B	3	106.525	659558690
AX-110947408	1B	3	108.277	658924414
AX-111064112	1B	3	108.277	658918050
AX-111240459	1B	3	109.058	660431311
AX-110944654	1B	3	109.39	661342989
AX-109841679	1B	3	110.093	660779227
AX-110424258	1B	3	110.093	660467647
AX-111046406	1B	3	111.204	662786432
AX-109494986	1B	3	111.522	662202621
AX-111472489	1B	3	111.522	662182179
AX-109424015	1B	3	112.185	663047617
AX-109489670	1B	3	112.185	664295942
AX-111584259	1B	3	112.185	664283262
AX-110019040	1B	3	112.964	661931666
AX-110471255	1B	3	115.582	666575193
AX-110990078	1B	3	115.582	666089546
AX-108728642	1B	3	117.477	668755212
AX-109345177	1B	3	117.477	668920218
AX-109397003	1B	3	117.477	668683298
AX-110483673	1B	3	117.477	668717930
AX-110918909	1B	3	117.477	668677427
AX-111019759	1B	3	117.477	668953476
AX-111450994	1B	3	117.477	668939708
AX-111764501	1B	3	117.477	668722163
AX-89316446	1B	3	117.477	668711728
AX-108745708	1B	3	119.252	668082996
AX-110017315	1B	3	120.031	667229049
AX-111507640	1B	3	120.031	667419049
AX-111056129	1B	3	121.658	667641290
AX-108726041	1B	3	122.175	667604778
AX-109461562	1B	3	124.334	668093602
AX-110403620	1B	3	125.036	667911274
AX-94664720	1B	3	125.036	668056534
AX-109350463	1B	3	128.362	670898263
AX-111693350	1B	3	132.77	673569391
AX-108882069	1D	4	0	18168110
AX-109317214	1D	4	0	18193614
AX-109362705	1D	4	0	18195616
AX-109986483	1D	4	0	18202823
AX-110498054	1D	4	0	18173643
AX-109983565	1D	4	11.016	377200248
AX-94745844	1D	4	12.269	404144123
AX-109873298	1D	4	14.872	384735628
AX-89479023	1D	4	14.872	395555220
AX-108777939	1D	4	16.283	31285774
AX-108794352	1D	4	16.283	31353109
AX-108892285	1D	4	16.283	31300590
AX-109020272	1D	4	16.283	31356174
AX-109528182	1D	4	16.283	31331535
AX-109531933	1D	4	16.283	31358261
AX-110438090	1D	4	16.283	31282585
AX-110467731	1D	4	16.283	31328621
AX-111129074	1D	4	16.283	31429369
AX-111618923	1D	4	16.283	31333747
AX-111657285	1D	4	16.283	31431978
AX-89352046	1D	4	16.283	32482238
AX-89437054	1D	4	16.283	31430938
AX-94886765	1D	4	16.283	31322494
AX-110765925	1D	4	16.936	364138318
AX-108730456	1D	4	18.771	32715730
AX-108870301	1D	4	18.771	32887218
AX-108996693	1D	4	18.771	33757597
AX-109315064	1D	4	18.771	36846408
AX-109369563	1D	4	18.771	35652781
AX-109817697	1D	4	18.771	34635479
AX-109830361	1D	4	18.771	35638724
AX-110179787	1D	4	18.771	32723881
AX-110271583	1D	4	18.771	37558426
AX-110383602	1D	4	18.771	34943052
AX-110492737	1D	4	18.771	34625248
AX-110501128	1D	4	18.771	36360126
AX-110519156	1D	4	18.771	34623110
AX-110587550	1D	4	18.771	37891071
AX-110834003	1D	4	18.771	37785121
AX-111012052	1D	4	18.771	34940743
AX-111032032	1D	4	18.771	33474034
AX-111084369	1D	4	18.771	34946910
AX-111112651	1D	4	18.771	36319236
AX-111251692	1D	4	18.771	37430015
AX-111406281	1D	4	18.771	37845177
AX-111657506	1D	4	18.771	35593746
AX-111702915	1D	4	18.771	37888748
AX-111706379	1D	4	18.771	35651206
AX-111984396	1D	4	18.771	36365392
AX-111989456	1D	4	18.771	34385389
AX-112286655	1D	4	18.771	33712312
AX-94519099	1D	4	18.771	34628441
AX-94603350	1D	4	18.771	32530004
AX-94826666	1D	4	18.771	33706214
AX-94952154	1D	4	18.771	36842263
AX-95659384	1D	4	18.771	32545481
AX-89661632	1D	4	19.787	57588650
AX-108790326	1D	4	22.469	38790853
AX-108836783	1D	4	22.469	39578950
AX-108906037	1D	4	22.469	38808581
AX-108938687	1D	4	22.469	38806775
AX-109351942	1D	4	22.469	39375666
AX-109515530	1D	4	22.469	39365516
AX-109536630	1D	4	22.469	38906286
AX-109659479	1D	4	22.469	39574425
AX-109849585	1D	4	22.469	39169012
AX-109865293	1D	4	22.469	38917184
AX-109948550	1D	4	22.469	38920694
AX-110375279	1D	4	22.469	39588724
AX-110675573	1D	4	22.469	39583768
AX-110797726	1D	4	22.469	39576618
AX-110971929	1D	4	22.469	39012122
AX-111240962	1D	4	22.469	39374467
AX-111409823	1D	4	22.469	38874468
AX-86167557	1D	4	22.469	38911228
AX-111087365	1D	4	23.806	27986252
AX-111515122	1D	4	24.267	22627999
AX-108728375	1D	4	25.556	41886273
AX-108735057	1D	4	25.556	38579264
AX-108744097	1D	4	25.556	41993416
AX-108747174	1D	4	25.556	43710859
AX-108749337	1D	4	25.556	38415570
AX-108753207	1D	4	25.556	40859916
AX-108766885	1D	4	25.556	38666130
AX-108767325	1D	4	25.556	46112457
AX-108772887	1D	4	25.556	45277087
AX-108777030	1D	4	25.556	47182180
AX-108793643	1D	4	25.556	47324697
AX-108797084	1D	4	25.556	40809538
AX-108797501	1D	4	25.556	41305417
AX-108803038	1D	4	25.556	42830392
AX-108808449	1D	4	25.556	46412391
AX-108816199	1D	4	25.556	46511452
AX-108818924	1D	4	25.556	46236581
AX-108820545	1D	4	25.556	46638963
AX-108821144	1D	4	25.556	46361383
AX-108824205	1D	4	25.556	41868077
AX-108826925	1D	4	25.556	42386103
AX-108831626	1D	4	25.556	44646562
AX-108843410	1D	4	25.556	46166757
AX-108844649	1D	4	25.556	41827428
AX-108850618	1D	4	25.556	42612293
AX-108854007	1D	4	25.556	44663184
AX-108862065	1D	4	25.556	40164951
AX-108922872	1D	4	25.556	47982946
AX-108928703	1D	4	25.556	41978825
AX-108939798	1D	4	25.556	41322368
AX-108951410	1D	4	25.556	46625903
AX-108971872	1D	4	25.556	39671236
AX-108995446	1D	4	25.556	41994651
AX-109061102	1D	4	25.556	46742390
AX-109080945	1D	4	25.556	47015356
AX-109124335	1D	4	25.556	40864737
AX-109134235	1D	4	25.556	40863504
AX-109181193	1D	4	25.556	42983544
AX-109183579	1D	4	25.556	47952752
AX-109240104	1D	4	25.556	41864416
AX-109258815	1D	4	25.556	44970480
AX-109273972	1D	4	25.556	47702134
AX-109273982	1D	4	25.556	40801626
AX-109274762	1D	4	25.556	44267600
AX-109284141	1D	4	25.556	38745597
AX-109288330	1D	4	25.556	46578716
AX-109294555	1D	4	25.556	42889076
AX-109317833	1D	4	25.556	46229872
AX-109319986	1D	4	25.556	41497202
AX-109324034	1D	4	25.556	41158856
AX-109338064	1D	4	25.556	37935650
AX-109353826	1D	4	25.556	38657322
AX-109360337	1D	4	25.556	46323203
AX-109361650	1D	4	25.556	41509947
AX-109369109	1D	4	25.556	39949925
AX-109386920	1D	4	25.556	43002565
AX-109388056	1D	4	25.556	42767189
AX-109401901	1D	4	25.556	40854328
AX-109404597	1D	4	25.556	46330316
AX-109406757	1D	4	25.556	37909960
AX-109410376	1D	4	25.556	39944826
AX-109417547	1D	4	25.556	42670488
AX-109458670	1D	4	25.556	46110732
AX-109467507	1D	4	25.556	47317694
AX-109470725	1D	4	25.556	40856678
AX-109471384	1D	4	25.556	47309087
AX-109477224	1D	4	25.556	40594981
AX-109480580	1D	4	25.556	40955710
AX-109493072	1D	4	25.556	46863598
AX-109497014	1D	4	25.556	42818832
AX-109518207	1D	4	25.556	39951016
AX-109519176	1D	4	25.556	38248725
AX-109570632	1D	4	25.556	39792893
AX-109582056	1D	4	25.556	43068520
AX-109605696	1D	4	25.556	42832250
AX-109605745	1D	4	25.556	38022547
AX-109606313	1D	4	25.556	43191736
AX-109627222	1D	4	25.556	43809885
AX-109640446	1D	4	25.556	46446733
AX-109658445	1D	4	25.556	45016782
AX-109711022	1D	4	25.556	42148855
AX-109728400	1D	4	25.556	42976617
AX-109748677	1D	4	25.556	41857467
AX-109749955	1D	4	25.556	46413601
AX-109777516	1D	4	25.556	42392566
AX-109817522	1D	4	25.556	44787697
AX-109818866	1D	4	25.556	47959005
AX-109821204	1D	4	25.556	40804037
AX-109822742	1D	4	25.556	41173346
AX-109826697	1D	4	25.556	42747703
AX-109833703	1D	4	25.556	47715745
AX-109834055	1D	4	25.556	47448008
AX-109838477	1D	4	25.556	41596568
AX-109842481	1D	4	25.556	46267495
AX-109846258	1D	4	25.556	47716197
AX-109847623	1D	4	25.556	45330495
AX-109857710	1D	4	25.556	40925850
AX-109857957	1D	4	25.556	46073975
AX-109878285	1D	4	25.556	38743161
AX-109880742	1D	4	25.556	47320460
AX-109886818	1D	4	25.556	40800252
AX-109887148	1D	4	25.556	38521830
AX-109896475	1D	4	25.556	43187269
AX-109896839	1D	4	25.556	45154578
AX-109905695	1D	4	25.556	41342228
AX-109907448	1D	4	25.556	42898401
AX-109923445	1D	4	25.556	41563140
AX-109927935	1D	4	25.556	39941963
AX-109932047	1D	4	25.556	46646662
AX-109937059	1D	4	25.556	44992418
AX-109937211	1D	4	25.556	42981097
AX-109937893	1D	4	25.556	47710300
AX-109938009	1D	4	25.556	44997305
AX-109951095	1D	4	25.556	40872549
AX-109955267	1D	4	25.556	46633397
AX-109968395	1D	4	25.556	44645556
AX-109971080	1D	4	25.556	40163087
AX-109989285	1D	4	25.556	37952868
AX-110001474	1D	4	25.556	43297746
AX-110001922	1D	4	25.556	38778505
AX-110028524	1D	4	25.556	38295204
AX-110049513	1D	4	25.556	47969171
AX-110074859	1D	4	25.556	38556789
AX-110094696	1D	4	25.556	40875456
AX-110098706	1D	4	25.556	46465220
AX-110126547	1D	4	25.556	47844953
AX-110150906	1D	4	25.556	47703122
AX-110168814	1D	4	25.556	45503797
AX-110202022	1D	4	25.556	44581269
AX-110221710	1D	4	25.556	47184115
AX-110269721	1D	4	25.556	41566724
AX-110283505	1D	4	25.556	40173983
AX-110294842	1D	4	25.556	39865130
AX-110312062	1D	4	25.556	43194292
AX-110348180	1D	4	25.556	41871840
AX-110348635	1D	4	25.556	40902395
AX-110349877	1D	4	25.556	40224412
AX-110360575	1D	4	25.556	37898474
AX-110362020	1D	4	25.556	41296029
AX-110363717	1D	4	25.556	41512680
AX-110365042	1D	4	25.556	41337828
AX-110365498	1D	4	25.556	39669431
AX-110384841	1D	4	25.556	42012567
AX-110385782	1D	4	25.556	39871259
AX-110404370	1D	4	25.556	45279056
AX-110412499	1D	4	25.556	40493697
AX-110415080	1D	4	25.556	38561308
AX-110417218	1D	4	25.556	38597187
AX-110417363	1D	4	25.556	38254657
AX-110434289	1D	4	25.556	46215214
AX-110438274	1D	4	25.556	43144765
AX-110442561	1D	4	25.556	46222765
AX-110445193	1D	4	25.556	47849109
AX-110446189	1D	4	25.556	42882301
AX-110448132	1D	4	25.556	42016827
AX-110448497	1D	4	25.556	41989194
AX-110449808	1D	4	25.556	41721344
AX-110454134	1D	4	25.556	39947597
AX-110454429	1D	4	25.556	42880091
AX-110463754	1D	4	25.556	41768153
AX-110477836	1D	4	25.556	42393859
AX-110482697	1D	4	25.556	42773566
AX-110485768	1D	4	25.556	45084336
AX-110486579	1D	4	25.556	47956372
AX-110488528	1D	4	25.556	47706000
AX-110507380	1D	4	25.556	47582284
AX-110509401	1D	4	25.556	41148238
AX-110527646	1D	4	25.556	41504111
AX-110530671	1D	4	25.556	40502146
AX-110533980	1D	4	25.556	43180674
AX-110536073	1D	4	25.556	46409732
AX-110547550	1D	4	25.556	47580999
AX-110556791	1D	4	25.556	42775219
AX-110562766	1D	4	25.556	47879350
AX-110584523	1D	4	25.556	40571897
AX-110594726	1D	4	25.556	47654530
AX-110596080	1D	4	25.556	43199410
AX-110626321	1D	4	25.556	41594037
AX-110627624	1D	4	25.556	40002021
AX-110674043	1D	4	25.556	47650189
AX-110714585	1D	4	25.556	47063781
AX-110718041	1D	4	25.556	39952303
AX-110805531	1D	4	25.556	38608581
AX-110830189	1D	4	25.556	37948440
AX-110840442	1D	4	25.556	42015747
AX-110893206	1D	4	25.556	45687595
AX-110895001	1D	4	25.556	40228598
AX-110896207	1D	4	25.556	42975430
AX-110912614	1D	4	25.556	41751981
AX-110918804	1D	4	25.556	41885014
AX-110923658	1D	4	25.556	42036988
AX-110932598	1D	4	25.556	40577313
AX-110941843	1D	4	25.556	46321707
AX-110953019	1D	4	25.556	38784224
AX-110953072	1D	4	25.556	41693145
AX-110959270	1D	4	25.556	44636423
AX-110964678	1D	4	25.556	46456721
AX-110966807	1D	4	25.556	41343789
AX-110970511	1D	4	25.556	38563274
AX-110998816	1D	4	25.556	43276998
AX-110998994	1D	4	25.556	42985102
AX-110999254	1D	4	25.556	41302820
AX-111006618	1D	4	25.556	43434022
AX-111011859	1D	4	25.556	46307999
AX-111016450	1D	4	25.556	38667274
AX-111028035	1D	4	25.556	42346122
AX-111033670	1D	4	25.556	47327448
AX-111042981	1D	4	25.556	41819178
AX-111045350	1D	4	25.556	46632024
AX-111051925	1D	4	25.556	43195501
AX-111053289	1D	4	25.556	39867931
AX-111056429	1D	4	25.556	42758642
AX-111060224	1D	4	25.556	42397772
AX-111063505	1D	4	25.556	39789084
AX-111067484	1D	4	25.556	42992599
AX-111073514	1D	4	25.556	45107191
AX-111083264	1D	4	25.556	44975091
AX-111085053	1D	4	25.556	39876143
AX-111089569	1D	4	25.556	46459303
AX-111119023	1D	4	25.556	41447648
AX-111122157	1D	4	25.556	46547221
AX-111133532	1D	4	25.556	47646842
AX-111140836	1D	4	25.556	46630294
AX-111142978	1D	4	25.556	41766420
AX-111144748	1D	4	25.556	42288655
AX-111147911	1D	4	25.556	47637728
AX-111153175	1D	4	25.556	45105351
AX-111281043	1D	4	25.556	38441126
AX-111289007	1D	4	25.556	46163370
AX-111359146	1D	4	25.556	43950093
AX-111374638	1D	4	25.556	45112886
AX-111379322	1D	4	25.556	42143919
AX-111384150	1D	4	25.556	39647525
AX-111437099	1D	4	25.556	41345651
AX-111444327	1D	4	25.556	38611993
AX-111461657	1D	4	25.556	38015170
AX-111472854	1D	4	25.556	46628833
AX-111489973	1D	4	25.556	45062588
AX-111490095	1D	4	25.556	40490901
AX-111502955	1D	4	25.556	45484359
AX-111508994	1D	4	25.556	43196961
AX-111519308	1D	4	25.556	45680013
AX-111522657	1D	4	25.556	41882483
AX-111548518	1D	4	25.556	47311125
AX-111567560	1D	4	25.556	47954550
AX-111591883	1D	4	25.556	43302747
AX-111616361	1D	4	25.556	38599692
AX-111618602	1D	4	25.556	39863812
AX-111620854	1D	4	25.556	41564414
AX-111623484	1D	4	25.556	40055817
AX-111624787	1D	4	25.556	39998760
AX-111703189	1D	4	25.556	41501788
AX-111712985	1D	4	25.556	41511225
AX-111713476	1D	4	25.556	41150395
AX-111735891	1D	4	25.556	40170566
AX-111738512	1D	4	25.556	43123917
AX-111741004	1D	4	25.556	38559836
AX-111764487	1D	4	25.556	38587657
AX-111800013	1D	4	25.556	41985597
AX-111803941	1D	4	25.556	47204243
AX-111839317	1D	4	25.556	40840845
AX-111871499	1D	4	25.556	37907549
AX-111930822	1D	4	25.556	40058502
AX-111957201	1D	4	25.556	41499794
AX-86171181	1D	4	25.556	38552754
AX-94392760	1D	4	25.556	38733288
AX-94413905	1D	4	25.556	42845235
AX-111904221	1D	4	25.999	45498388
AX-108771202	1D	4	27.119	21888716
AX-110361860	1D	4	27.119	22031202
AX-108796019	1D	4	29.303	408822216
AX-109079356	1D	4	29.303	410068768
AX-109406162	1D	4	29.303	408155406
AX-109425261	1D	4	29.303	408855326
AX-109431367	1D	4	29.303	409798266
AX-109816030	1D	4	29.303	408346721
AX-109913657	1D	4	29.303	409855360
AX-110025562	1D	4	29.303	408554758
AX-110229203	1D	4	29.303	410492664
AX-110576793	1D	4	29.303	409817473
AX-110722414	1D	4	29.303	408238358
AX-110738253	1D	4	29.303	408389511
AX-110978614	1D	4	29.303	410453604
AX-111010937	1D	4	29.303	408510661
AX-111032527	1D	4	29.303	410119518
AX-111060518	1D	4	29.303	408591672
AX-111085289	1D	4	29.303	408527568
AX-111120501	1D	4	29.303	408434431
AX-111128935	1D	4	29.303	409539986
AX-111499154	1D	4	29.303	408525603
AX-111505581	1D	4	29.303	409940279
AX-111743519	1D	4	29.303	408555880
AX-111851364	1D	4	29.303	408766839
AX-94403925	1D	4	29.303	408207062
AX-94426063	1D	4	29.303	408200733
AX-95114374	1D	4	29.303	408245155
AX-95629465	1D	4	29.303	408404758
AX-95631794	1D	4	29.303	408241941
AX-111910591	1D	4	29.894	408143948
AX-94453107	1D	4	29.894	407916367
AX-95684095	1D	4	29.894	408076260
AX-95017476	1D	4	30.823	11664755
AX-110091413	1D	4	32.102	8259432
AX-108911284	1D	4	32.452	7949362
AX-108915656	1D	4	32.452	8110757
AX-109124835	1D	4	32.452	8128841
AX-109440131	1D	4	32.452	7944522
AX-109948279	1D	4	32.452	7981569
AX-109990085	1D	4	32.452	8077928
AX-111092209	1D	4	32.452	8076725
AX-111540850	1D	4	32.721	8386350
AX-108801443	1D	4	34.013	10179680
AX-110983568	1D	4	34.013	10257192
AX-110069939	1D	4	34.853	7913452
AX-110571692	1D	4	35.299	7917799
AX-109914378	1D	4	39.303	97673506
AX-89527061	1D	4	39.401	413061160
AX-108836535	1D	4	40.401	92966313
AX-108770853	1D	4	40.934	411733093
AX-108779378	1D	4	40.934	411399437
AX-108780222	1D	4	40.934	413297068
AX-108792830	1D	4	40.934	412513470
AX-108825130	1D	4	40.934	412083232
AX-108913301	1D	4	40.934	413406278
AX-108942828	1D	4	40.934	414273329
AX-108971439	1D	4	40.934	412461242
AX-108994521	1D	4	40.934	411558404
AX-109041557	1D	4	40.934	416040950
AX-109092164	1D	4	40.934	416215451
AX-109188523	1D	4	40.934	415197970
AX-109255007	1D	4	40.934	414242865
AX-109311936	1D	4	40.934	414588926
AX-109328751	1D	4	40.934	411192660
AX-109348990	1D	4	40.934	411085273
[truncated: 11,071 more rows]

## Sheet: Table S2
Table S2. Primers developed and used in present study
Marker/Gene	Physical position (b)	Primer name	Sequence (5'-3')
KASP_AX-110914105	554277239	Fam	GGACCGCTAACTCCTGAAATC
		Hex	GGACCGCTAACTCCTGAAATG
		Com	TCGAAGTTGATATCCACTTTTCTG
TraesCS3D02G439000	549514757-549516124	1-1F	TGTTTACAAATCTCTGAACCAATGC
		1-1R	GGTATGTTTCTTGTGGATCCTCAT
		1-2F	CAACCGAATGAACTGAAGCATGAA
		1-2R	GACAAACTTTAGAACTTCACCTTGT
		1-3F	CCATTTCACCTGCAGAGCATT
		1-3R	TCCAGGAATTGTCTGCTGGC
		1-4F	GTTCCTAGCAACTTTGACTGCA
		1-4R	GTTCCTAGCAACTTTGACTGCA
TraesCS3D02G439200	549623291-549628498	2-1F	GGCCATTTCCTAACTTTCTAACCA
		2-1R	GATGCTGTCTAAACCTATGCAGTG
		2-2F	ATCTCGATTCCTGTTATGATGGGT
		2-2R	ACCATTGATGTTGCTAGAATTGTCA
		2-3F	AAAGTGCTAGGGTCTGAGCATTAA
		2-3R	TGTCTAAGTGGAGTAAATGGAAAAG
		2-4F	TCAACTAATAGAATAGGCCCACAAGA
		2-4R	GGCCATTACCAGTGTGACTAGA
		2-5F	CATGTGTTCCCTCATCTATTTGCC
		2-5R	TGACAGCTATGCATACTTACTGCT
		2-6F	TCACATGTGTCCCTCATAACAGG
		2-6R	ATCACACAGTCGGTAGGAGGATA
		2-7F	GTGGCTGGAGAGGGAATAAACC
		2-7R	ATGCTGAGGATAAGTACACGAGC
TraesCS3D02G442000	551998411-552003298	3-1F	AACTAAGCTCCTCCAACAAAATG
		3-1R	GAGAGACAGGCGATCGAGAAATA
		3-2F	GCATCAAAGTCATTAATGTCAGTTAGC
		3-2R	CTTGCCTTACCATGATCTGTACCA
		3-3F	AGTCTTGCTCATAACAATACAAGCG
		3-3R	ACTGGAAGCTGGTGAAATAAAATGT
		3-4F	CCACATCAGGTACAGTACTGCTTA
		3-4R	TTTGCCGAAAACATTTGAATTCCG
TraesCS3D02G443900	553210862-553217164	4-1F	CATGAAAATGCATTTAGGCCCTCT
		4-1R	AGAGGTTTAGTTGCATACGAAGGT
		4-2F	ATTCAGTTGTACTTCACCCGGAA
		4-2R	CATGCAACATATTCCTGGCAGTT
		4-3F	CAAAAGCATTTTCGAGTGATATCCC
		4-3R	TGAAAGCCACGACAATATAGGAGG
		4-4F	TTAACTGTCGATTGTTCCATTGGA
		4-4R	GCCAGGCACATTTGAGTTTCC
		4-5F	TGAACAGAGGAGTTGTTATTGTGAC
		4-5R	GAGCCAAAGACCATCGTTTACAG
		4-6F	GATGCAGCAGGGGAAGTTCTTC
		4-6R	TCAGAAGTTTTGAGCATGTCTTGG
		4-7F	GAGAACACCGCTTAGTCATTTCC
		4-7R	TTCATTCAAACCAACAACCTGCC
		4-8F	TGAACTTGCTGATCTTCTCCAGG
		4-8R	AAGATGAGGCATTTGGAAGTTCG
TraesCS3D02G445400	554398256-554399973	5-1F	CTTCGTAGGTTCTTGCTTGCTTTG
		5-1R	TTATTGTCCGGAAGTGTAGAGGAG
		5-2F	ATGAAAAATTGGAGAAACGCACCT
		5-2R	TAACAAAGCAAGCAAGAACCTACG
		5-3F	GATCGCATGAGATGGCCAGATC
		5-3R	TCAGTCTCGGTGGTAGTAGGATT
		5-4F	TTCGTAGGTTCTTGCTTGCTTTG
		5-4R	ATCGCTCGCCACATATCTTTTTC
		5-5F	CTTGTGCGCTCTGAACGTG
		5-5R	CCGAATTTCATTTGCTTCCTCGT
		5-6F	AGGTTCTTGCTTGCTTTGTTATTGA
		5-6R	CTTCAGTGCTAGAAGGGCGTT

## Sheet: Table S3
Table S3. Annotated genes in the interval of QTsn/Fsn.cib-3D
Genes	Annotation
TraesCS3D02G438900	MI domain-containing protein
TraesCS3D02G439000	Kelch repeat-containing F-box protein-like
TraesCS3D02G439100	translocase subunit seca
TraesCS3D02G439200	Potassium transporter
TraesCS3D02G439300	Potassium transporter
TraesCS3D02G439400	Non-specific serine/threonine protein kinase
TraesCS3D02G439500	receptor kinase 1
TraesCS3D02G439600	Non-structural protein 3
TraesCS3D02G439700	Avr9/Cf-9 rapidly elicited protein
TraesCS3D02G439800	PMEI domain-containing protein
TraesCS3D02G439900	PMEI domain-containing protein
TraesCS3D02G440000	Protein kinase domain-containing protein
TraesCS3D02G440100	F-box domain-containing protein
TraesCS3D02G440200	Beta-glucosidase
TraesCS3D02G440300	NBS-LRR disease resistance protein
TraesCS3D02G440400	NBS-LRR disease resistance protein
TraesCS3D02G440500	Beta-glucosidase
TraesCS3D02G440600	Beta-glucosidase
TraesCS3D02G440700	Tropinone reductase-like protein
TraesCS3D02G440800	F-box family protein
TraesCS3D02G440900	PKS_ER domain-containing protein
TraesCS3D02G441000	SBP (S-ribonuclease-binding protein) family protein
TraesCS3D02G441100	Peptidase A1 domain-containing protein
TraesCS3D02G441200	PKS_ER domain-containing protein
TraesCS3D02G441300	SBP (S-ribonuclease-binding protein) family protein
TraesCS3D02G441400	Hydroxycinnamoyl-CoA shikimate/quinate hydroxycinnamoyltransferase
TraesCS3D02G441500	PMD domain-containing protein
TraesCS3D02G441600	Heparan-alpha-glucosaminide N-acetyltransferase
TraesCS3D02G441700	TOG domain-containing protein
TraesCS3D02G441800	PlsC domain-containing protein
TraesCS3D02G441900	Thiamine pyrophosphokinase
TraesCS3D02G442000	Auxin response factor
TraesCS3D02G442100	Acetolactate synthase
TraesCS3D02G442200	LURP-one-like protein
TraesCS3D02G442300	LURP-one-like protein
TraesCS3D02G442400	LURP-one-like protein
TraesCS3D02G442500	LURP-one-like protein
TraesCS3D02G442600	LURP-one-like protein
TraesCS3D02G442700	LURP-one-like protein
TraesCS3D02G442800	LURP-one-like protein
TraesCS3D02G442900	Auxin response factor
TraesCS3D02G443000	LURP-one-like protein
TraesCS3D02G443100	LURP-one-like protein
TraesCS3D02G443200	basic helix-loop-helix (bHLH) DNA-binding superfamily protein
TraesCS3D02G443300	Concanavalin A-like lectin protein kinase family protein
TraesCS3D02G443400	Potassium transporter
TraesCS3D02G443500	CBFD_NFYB_HMF domain-containing protein
TraesCS3D02G443600	ATP-dependent zinc metalloprotease FtsH
TraesCS3D02G443700	Potassium channel toxin gamma-KTx 1.1
TraesCS3D02G443800	Defensin
TraesCS3D02G443900	BTB domain-containing protein
TraesCS3D02G444000	3-ketoacyl-CoA synthase
TraesCS3D02G444100	BTB/POZ domain-containing protein KCTD7
TraesCS3D02G444200	Defensin-like family protein
TraesCS3D02G444300	Defensin
TraesCS3D02G444400	Fibronectin-binding protein A
TraesCS3D02G444500	Rapid alkalinization factor (RALF) family protein
TraesCS3D02G444600	HMA domain-containing protein
TraesCS3D02G444700	Flowering-promoting factor 1-like protein 1
TraesCS3D02G444800	Transposon protein
TraesCS3D02G444900	Laccase
TraesCS3D02G445000	Laccase
TraesCS3D02G445100	transmembrane protein
TraesCS3D02G445200	transmembrane protein
TraesCS3D02G445300	Glutathione S-transferase
TraesCS3D02G445400	Glutathione S-transferase
TraesCS3D02G445500	ARM repeat superfamily protein
TraesCS3D02G445600	DUF4220 domain-containing protein
TraesCS3D02G445700	DUF4220 domain-containing protein
TraesCS3D02G445800	DUF4220 domain-containing protein
TraesCS3D02G445900	F-box protein
TraesCS3D02G446000	AB hydrolase-1 domain-containing protein
TraesCS3D02G446100	F-box protein
TraesCS3D02G446200	BED-type domain-containing protein
TraesCS3D02G446300	F-box-like protein
TraesCS3D02G446400	hydroxysteroid dehydrogenase 3

## Sheet: Table S4
Table S4. The common mapped markers among three genetic maps construted using the Wheat 55K and 66K SNP array in different population.
Present study				660K SNP array in previous study （Cui et al., 2017）				Present study				55K SNP array in previous study （Liu et al., 2018）
Markers	Genetic position (cM)	Chromosome	Groups	Markers	Genetic position (cM)	Chromosomes		Markers	Genetic position (cM)	Chromosomes	Groups	Markers	Genetic position (cM)	Chromosome
AX-108773067	0	1A	1	AX-108773067	22.829	1A		AX-108848169	4.324	1A	1	AX-108848169	1.876	1A
AX-108923225	0	1A	1	AX-108923225	22.829	1A		AX-109597334	4.324	1A	1	AX-109597334	1.876	1A
AX-108957185	0	1A	1	AX-108957185	22.829	1A		AX-111063542	4.324	1A	1	AX-111063542	1.876	1A
AX-108986447	0	1A	1	AX-108986447	22.829	1A		AX-111495887	4.324	1A	1	AX-111495887	1.876	1A
AX-109924242	0	1A	1	AX-109924242	22.829	1A		AX-89683874	4.324	1A	1	AX-89683874	1.876	1A
AX-110418768	0	1A	1	AX-110418768	22.829	1A		AX-110961711	5.31	1A	1	AX-110961711	5.155	1A
AX-110476443	0	1A	1	AX-110476443	22.829	1A		AX-109985163	5.891	1A	1	AX-109985163	3.83	1A
AX-110940927	0	1A	1	AX-110940927	22.829	1A		AX-111647970	8.467	1A	1	AX-111647970	4.466	1A
AX-110968207	0	1A	1	AX-110968207	22.829	1A		AX-111071514	12.885	1A	1	AX-111071514	9.538	1A
AX-111023814	0	1A	1	AX-111023814	22.829	1A		AX-110507135	13.059	1A	1	AX-110507135	9.538	1A
AX-111036816	0	1A	1	AX-111036816	22.829	1A		AX-109914247	13.268	1A	1	AX-109914247	9.538	1A
AX-111263780	0	1A	1	AX-111263780	22.829	1A		AX-108770405	15.715	1A	1	AX-108770405	17.173	1A
AX-111461257	0	1A	1	AX-111461257	22.829	1A		AX-110361744	16.3	1A	1	AX-110361744	15.142	1A
AX-111466790	0	1A	1	AX-111466790	22.829	1A		AX-110549046	16.3	1A	1	AX-110549046	15.659	1A
AX-111505633	0	1A	1	AX-111505633	22.829	1A		AX-89488367	16.3	1A	1	AX-89488367	16.452	1A
AX-111553109	0	1A	1	AX-111553109	22.829	1A		AX-109859875	17.248	1A	1	AX-109859875	18.845	1A
AX-111604707	0	1A	1	AX-111604707	22.829	1A		AX-109867555	17.674	1A	1	AX-109867555	18.845	1A
AX-111607990	0	1A	1	AX-111607990	22.829	1A		AX-109026070	11.612	1A	2	AX-109026070	41.643	1A
AX-111651188	0	1A	1	AX-111651188	22.829	1A		AX-109288274	11.612	1A	2	AX-109288274	41.643	1A
AX-109322832	3.282	1A	1	AX-109322832	22.829	1A		AX-109436242	11.612	1A	2	AX-109436242	41.643	1A
AX-109820251	3.282	1A	1	AX-109820251	22.829	1A		AX-109986286	11.612	1A	2	AX-109986286	41.643	1A
AX-109859174	3.282	1A	1	AX-109859174	22.829	1A		AX-110493162	11.612	1A	2	AX-110493162	41.643	1A
AX-109977373	3.282	1A	1	AX-109977373	22.829	1A		AX-110504930	11.612	1A	2	AX-110504930	42.015	1A
AX-110396896	3.282	1A	1	AX-110396896	22.829	1A		AX-110551348	11.612	1A	2	AX-110551348	41.643	1A
AX-110409222	3.282	1A	1	AX-110409222	22.829	1A		AX-110944881	11.612	1A	2	AX-110944881	41.643	1A
AX-110443058	3.282	1A	1	AX-110443058	22.829	1A		AX-89530267	11.612	1A	2	AX-89530267	42.015	1A
AX-111132735	3.282	1A	1	AX-111132735	22.829	1A		AX-108793255	11.857	1A	2	AX-108793255	41.643	1A
AX-86172715	3.282	1A	1	AX-86172715	22.829	1A		AX-109341972	11.857	1A	2	AX-109341972	41.643	1A
AX-109899063	5.31	1A	1	AX-109899063	34.021	1A		AX-109433977	11.857	1A	2	AX-109433977	41.643	1A
AX-110042622	5.31	1A	1	AX-110042622	34.021	1A		AX-110961101	11.857	1A	2	AX-110961101	41.643	1A
AX-110363986	5.31	1A	1	AX-110363986	34.021	1A		AX-108730092	15.175	1A	2	AX-108730092	50.353	1A
AX-110961711	5.31	1A	1	AX-110961711	34.021	1A		AX-108735953	15.175	1A	2	AX-108735953	50.353	1A
AX-109292832	8.053	1A	1	AX-109292832	25.667	1A		AX-108844691	15.175	1A	2	AX-108844691	50.353	1A
AX-109830811	8.053	1A	1	AX-109830811	25.667	1A		AX-110678638	15.175	1A	2	AX-110678638	50.353	1A
AX-94465571	8.053	1A	1	AX-94465571	25.667	1A		AX-110947163	15.175	1A	2	AX-110947163	49.632	1A
AX-109431193	10.431	1A	1	AX-109431193	43.34	1A		AX-89694178	15.175	1A	2	AX-89694178	54.05	1A
AX-110417482	10.431	1A	1	AX-110417482	43.173	1A		AX-111573469	15.414	1A	2	AX-111573469	49.964	1A
AX-110563049	10.431	1A	1	AX-110563049	43.617	1A		AX-108899495	16.927	1A	2	AX-108899495	50.353	1A
AX-110910898	10.431	1A	1	AX-110910898	42.349	1A		AX-108954745	16.927	1A	2	AX-108954745	55.769	1A
AX-111066745	10.431	1A	1	AX-111066745	42.349	1A		AX-108969215	16.927	1A	2	AX-108969215	55.769	1A
AX-110998359	11.494	1A	1	AX-110998359	42.349	1A		AX-109277966	16.927	1A	2	AX-109277966	55.769	1A
AX-110507135	13.059	1A	1	AX-110507135	41.804	1A		AX-109284745	16.927	1A	2	AX-109284745	55.769	1A
AX-109914247	13.268	1A	1	AX-109914247	42.349	1A		AX-109882341	16.927	1A	2	AX-109882341	55.769	1A
AX-109998250	13.268	1A	1	AX-109998250	42.349	1A		AX-109886270	16.927	1A	2	AX-109886270	50.353	1A
AX-108770405	15.715	1A	1	AX-108770405	47.412	1A		AX-110414497	16.927	1A	2	AX-110414497	55.769	1A
AX-110462912	0	1A	2	AX-110462912	145.898	1A		AX-110545296	16.927	1A	2	AX-110545296	55.769	1A
AX-109888821	10.05	1A	2	AX-109888821	76.444	1A		AX-110548582	16.927	1A	2	AX-110548582	55.769	1A
AX-109955335	11.612	1A	2	AX-109955335	74.394	1A		AX-110712805	16.927	1A	2	AX-110712805	55.769	1A
AX-110504930	11.612	1A	2	AX-110504930	74.394	1A		AX-110918774	16.927	1A	2	AX-110918774	55.769	1A
AX-89530267	11.612	1A	2	AX-89530267	74.286	1A		AX-110962182	16.927	1A	2	AX-110962182	55.769	1A
AX-108726330	11.857	1A	2	AX-108726330	95.167	1A		AX-111091356	16.927	1A	2	AX-111091356	55.769	1A
AX-108734257	11.857	1A	2	AX-108734257	95.167	1A		AX-111494269	16.927	1A	2	AX-111494269	55.13	1A
AX-109412650	11.857	1A	2	AX-109412650	95.167	1A		AX-111533353	16.927	1A	2	AX-111533353	55.769	1A
AX-109828155	11.857	1A	2	AX-109828155	95.167	1A		AX-111654904	16.927	1A	2	AX-111654904	55.769	1A
AX-109882536	11.857	1A	2	AX-109882536	95.167	1A		AX-111664356	16.927	1A	2	AX-111664356	50.353	1A
AX-110364732	11.857	1A	2	AX-110364732	95.167	1A		AX-109474301	19.186	1A	2	AX-109474301	49.632	1A
AX-110439009	11.857	1A	2	AX-110439009	95.167	1A		AX-110998966	19.186	1A	2	AX-110998966	49.632	1A
AX-110992831	11.857	1A	2	AX-110992831	95.167	1A		AX-111653785	20.331	1A	2	AX-111653785	46.203	1A
AX-108815573	12.563	1A	2	AX-108815573	76.444	1A		AX-108729778	23.906	1A	2	AX-108729778	50.561	1A
AX-109335959	14.315	1A	2	AX-109335959	76.444	1A		AX-108730735	23.906	1A	2	AX-108730735	50.561	1A
AX-109879626	14.315	1A	2	AX-109879626	76.444	1A		AX-108775105	23.906	1A	2	AX-108775105	50.561	1A
AX-108727808	15.175	1A	2	AX-108727808	76.444	1A		AX-108820820	23.906	1A	2	AX-108820820	50.561	1A
AX-108732062	15.175	1A	2	AX-108732062	76.444	1A		AX-108868008	23.906	1A	2	AX-108868008	50.561	1A
AX-108739032	15.175	1A	2	AX-108739032	76.444	1A		AX-108927864	23.906	1A	2	AX-108927864	50.561	1A
AX-108754462	15.175	1A	2	AX-108754462	76.444	1A		AX-108943724	23.906	1A	2	AX-108943724	50.561	1A
AX-108757985	15.175	1A	2	AX-108757985	76.444	1A		AX-108965988	23.906	1A	2	AX-108965988	50.561	1A
AX-108761163	15.175	1A	2	AX-108761163	76.444	1A		AX-109310093	23.906	1A	2	AX-109310093	50.561	1A
AX-108773096	15.175	1A	2	AX-108773096	76.444	1A		AX-109335291	23.906	1A	2	AX-109335291	50.561	1A
AX-108775719	15.175	1A	2	AX-108775719	76.444	1A		AX-109424706	23.906	1A	2	AX-109424706	50.561	1A
AX-108782177	15.175	1A	2	AX-108782177	76.444	1A		AX-109442898	23.906	1A	2	AX-109442898	50.561	1A
AX-108789891	15.175	1A	2	AX-108789891	76.444	1A		AX-109444809	23.906	1A	2	AX-109444809	50.561	1A
AX-108820671	15.175	1A	2	AX-108820671	76.444	1A		AX-109459289	23.906	1A	2	AX-109459289	50.561	1A
AX-108820788	15.175	1A	2	AX-108820788	76.444	1A		AX-109470754	23.906	1A	2	AX-109470754	50.561	1A
AX-108831238	15.175	1A	2	AX-108831238	76.444	1A		AX-109511730	23.906	1A	2	AX-109511730	50.561	1A
AX-108858461	15.175	1A	2	AX-108858461	76.444	1A		AX-109516281	23.906	1A	2	AX-109516281	50.561	1A
AX-108863912	15.175	1A	2	AX-108863912	76.444	1A		AX-109519346	23.906	1A	2	AX-109519346	50.561	1A
AX-108889807	15.175	1A	2	AX-108889807	76.444	1A		AX-109527244	23.906	1A	2	AX-109527244	50.561	1A
AX-108893489	15.175	1A	2	AX-108893489	76.444	1A		AX-109562522	23.906	1A	2	AX-109562522	50.561	1A
AX-108894116	15.175	1A	2	AX-108894116	76.444	1A		AX-109887522	23.906	1A	2	AX-109887522	50.561	1A
AX-108905663	15.175	1A	2	AX-108905663	76.444	1A		AX-109947558	23.906	1A	2	AX-109947558	50.561	1A
AX-108907198	15.175	1A	2	AX-108907198	76.444	1A		AX-109949075	23.906	1A	2	AX-109949075	50.561	1A
AX-108909611	15.175	1A	2	AX-108909611	76.444	1A		AX-109969238	23.906	1A	2	AX-109969238	50.561	1A
AX-108916488	15.175	1A	2	AX-108916488	76.444	1A		AX-109971512	23.906	1A	2	AX-109971512	50.561	1A
AX-108922498	15.175	1A	2	AX-108922498	76.444	1A		AX-110400074	23.906	1A	2	AX-110400074	50.561	1A
AX-108929659	15.175	1A	2	AX-108929659	76.444	1A		AX-110401529	23.906	1A	2	AX-110401529	50.561	1A
AX-108939302	15.175	1A	2	AX-108939302	76.444	1A		AX-110401576	23.906	1A	2	AX-110401576	50.561	1A
AX-108945937	15.175	1A	2	AX-108945937	76.444	1A		AX-110439012	23.906	1A	2	AX-110439012	50.561	1A
AX-108947403	15.175	1A	2	AX-108947403	77.916	1A		AX-110473633	23.906	1A	2	AX-110473633	50.561	1A
AX-108950008	15.175	1A	2	AX-108950008	76.444	1A		AX-110538433	23.906	1A	2	AX-110538433	50.561	1A
AX-108956292	15.175	1A	2	AX-108956292	76.444	1A		AX-110672209	23.906	1A	2	AX-110672209	50.561	1A
AX-108961587	15.175	1A	2	AX-108961587	76.444	1A		AX-110921788	23.906	1A	2	AX-110921788	50.561	1A
AX-108962907	15.175	1A	2	AX-108962907	76.444	1A		AX-110928652	23.906	1A	2	AX-110928652	50.561	1A
AX-108964373	15.175	1A	2	AX-108964373	80.403	1A		AX-111051375	23.906	1A	2	AX-111051375	50.561	1A
AX-109041305	15.175	1A	2	AX-109041305	76.444	1A		AX-111052075	23.906	1A	2	AX-111052075	50.561	1A
AX-109043096	15.175	1A	2	AX-109043096	76.444	1A		AX-111057434	23.906	1A	2	AX-111057434	50.561	1A
AX-109044271	15.175	1A	2	AX-109044271	76.444	1A		AX-111138197	23.906	1A	2	AX-111138197	50.561	1A
AX-109044272	15.175	1A	2	AX-109044272	76.444	1A		AX-111141894	23.906	1A	2	AX-111141894	50.561	1A
AX-109044285	15.175	1A	2	AX-109044285	76.444	1A		AX-111196957	23.906	1A	2	AX-111196957	50.561	1A
AX-109052393	15.175	1A	2	AX-109052393	76.444	1A		AX-111217732	23.906	1A	2	AX-111217732	50.561	1A
AX-109062434	15.175	1A	2	AX-109062434	76.444	1A		AX-111482821	23.906	1A	2	AX-111482821	50.561	1A
AX-109073540	15.175	1A	2	AX-109073540	76.444	1A		AX-111483838	23.906	1A	2	AX-111483838	50.561	1A
AX-109074332	15.175	1A	2	AX-109074332	76.444	1A		AX-111501667	23.906	1A	2	AX-111501667	50.561	1A
AX-109079516	15.175	1A	2	AX-109079516	76.444	1A		AX-111593959	23.906	1A	2	AX-111593959	50.561	1A
AX-109083206	15.175	1A	2	AX-109083206	76.444	1A		AX-111622699	23.906	1A	2	AX-111622699	50.561	1A
AX-109083423	15.175	1A	2	AX-109083423	76.444	1A		AX-111624842	23.906	1A	2	AX-111624842	50.561	1A
AX-109102857	15.175	1A	2	AX-109102857	76.444	1A		AX-111673303	23.906	1A	2	AX-111673303	50.561	1A
AX-109270203	15.175	1A	2	AX-109270203	76.444	1A		AX-111696606	23.906	1A	2	AX-111696606	50.561	1A
AX-109283837	15.175	1A	2	AX-109283837	76.444	1A		AX-111701836	23.906	1A	2	AX-111701836	50.561	1A
AX-109289579	15.175	1A	2	AX-109289579	76.444	1A		AX-94415447	23.906	1A	2	AX-94415447	50.561	1A
AX-109301570	15.175	1A	2	AX-109301570	76.444	1A		AX-109351513	24.088	1A	2	AX-109351513	50.561	1A
AX-109315657	15.175	1A	2	AX-109315657	76.444	1A		AX-108861860	24.367	1A	2	AX-108861860	50.561	1A
AX-109325133	15.175	1A	2	AX-109325133	76.444	1A		AX-108899002	24.367	1A	2	AX-108899002	50.561	1A
AX-109346726	15.175	1A	2	AX-109346726	76.444	1A		AX-109606033	24.367	1A	2	AX-109606033	50.561	1A
AX-109352130	15.175	1A	2	AX-109352130	76.444	1A		AX-109980898	24.367	1A	2	AX-109980898	50.561	1A
AX-109352215	15.175	1A	2	AX-109352215	76.444	1A		AX-110488785	24.367	1A	2	AX-110488785	50.561	1A
AX-109360059	15.175	1A	2	AX-109360059	76.444	1A		AX-110516805	24.367	1A	2	AX-110516805	50.561	1A
AX-109360159	15.175	1A	2	AX-109360159	76.444	1A		AX-111546934	24.367	1A	2	AX-111546934	50.561	1A
AX-109363703	15.175	1A	2	AX-109363703	76.444	1A		AX-111697970	24.367	1A	2	AX-111697970	50.561	1A
AX-109365324	15.175	1A	2	AX-109365324	76.444	1A		AX-108874109	25.305	1A	2	AX-108874109	50.561	1A
AX-109374200	15.175	1A	2	AX-109374200	76.444	1A		AX-110043429	25.305	1A	2	AX-110043429	50.561	1A
AX-109391306	15.175	1A	2	AX-109391306	76.444	1A		AX-110056021	25.305	1A	2	AX-110056021	50.561	1A
AX-109391777	15.175	1A	2	AX-109391777	76.444	1A		AX-110547230	25.305	1A	2	AX-110547230	50.561	1A
AX-109393173	15.175	1A	2	AX-109393173	76.444	1A		AX-110607889	25.305	1A	2	AX-110607889	50.561	1A
AX-109394821	15.175	1A	2	AX-109394821	76.444	1A		AX-111455543	25.305	1A	2	AX-111455543	50.561	1A
AX-109395545	15.175	1A	2	AX-109395545	76.444	1A		AX-111727637	25.305	1A	2	AX-111727637	50.561	1A
AX-109396457	15.175	1A	2	AX-109396457	76.444	1A		AX-86172673	25.305	1A	2	AX-86172673	50.561	1A
AX-109397393	15.175	1A	2	AX-109397393	76.444	1A		AX-108850659	25.501	1A	2	AX-108850659	50.561	1A
AX-109403945	15.175	1A	2	AX-109403945	76.444	1A		AX-108946403	25.501	1A	2	AX-108946403	50.561	1A
AX-109404553	15.175	1A	2	AX-109404553	76.444	1A		AX-109312262	25.501	1A	2	AX-109312262	50.561	1A
AX-109412526	15.175	1A	2	AX-109412526	76.444	1A		AX-110121645	25.501	1A	2	AX-110121645	50.561	1A
AX-109441476	15.175	1A	2	AX-109441476	76.444	1A		AX-111585507	25.501	1A	2	AX-111585507	50.561	1A
AX-109442555	15.175	1A	2	AX-109442555	80.403	1A		AX-111656703	25.501	1A	2	AX-111656703	50.561	1A
AX-109444497	15.175	1A	2	AX-109444497	76.444	1A		AX-109489633	25.659	1A	2	AX-109489633	51.966	1A
AX-109462254	15.175	1A	2	AX-109462254	76.444	1A		AX-109867938	25.659	1A	2	AX-109867938	51.966	1A
AX-109474394	15.175	1A	2	AX-109474394	76.444	1A		AX-110671767	25.659	1A	2	AX-110671767	51.513	1A
AX-109478542	15.175	1A	2	AX-109478542	76.444	1A		AX-108764447	26.051	1A	2	AX-108764447	51.513	1A
AX-109480085	15.175	1A	2	AX-109480085	76.444	1A		AX-108892137	26.051	1A	2	AX-108892137	51.513	1A
AX-109481734	15.175	1A	2	AX-109481734	76.444	1A		AX-108931156	26.051	1A	2	AX-108931156	51.513	1A
AX-109482959	15.175	1A	2	AX-109482959	76.444	1A		AX-109008055	26.051	1A	2	AX-109008055	51.513	1A
AX-109502549	15.175	1A	2	AX-109502549	76.444	1A		AX-109036598	26.051	1A	2	AX-109036598	51.513	1A
AX-109515706	15.175	1A	2	AX-109515706	76.444	1A		AX-109328513	26.051	1A	2	AX-109328513	51.513	1A
AX-109537494	15.175	1A	2	AX-109537494	76.444	1A		AX-109359225	26.051	1A	2	AX-109359225	51.513	1A
AX-109546392	15.175	1A	2	AX-109546392	76.444	1A		AX-109384586	26.051	1A	2	AX-109384586	51.513	1A
AX-109585289	15.175	1A	2	AX-109585289	76.444	1A		AX-109404355	26.051	1A	2	AX-109404355	51.513	1A
AX-109589083	15.175	1A	2	AX-109589083	76.444	1A		AX-109601331	26.051	1A	2	AX-109601331	51.513	1A
AX-109604123	15.175	1A	2	AX-109604123	76.444	1A		AX-109961353	26.051	1A	2	AX-109961353	51.513	1A
AX-109608313	15.175	1A	2	AX-109608313	76.444	1A		AX-109993983	26.051	1A	2	AX-109993983	51.513	1A
AX-109617522	15.175	1A	2	AX-109617522	76.444	1A		AX-110010924	26.051	1A	2	AX-110010924	51.513	1A
AX-109619286	15.175	1A	2	AX-109619286	80.091	1A		AX-110035801	26.051	1A	2	AX-110035801	51.513	1A
AX-109629677	15.175	1A	2	AX-109629677	76.444	1A		AX-110480896	26.051	1A	2	AX-110480896	51.513	1A
AX-109651875	15.175	1A	2	AX-109651875	76.444	1A		AX-110506993	26.051	1A	2	AX-110506993	51.513	1A
AX-109653315	15.175	1A	2	AX-109653315	76.444	1A		AX-110531505	26.051	1A	2	AX-110531505	51.513	1A
AX-109849380	15.175	1A	2	AX-109849380	76.444	1A		AX-110638605	26.051	1A	2	AX-110638605	51.513	1A
AX-109870524	15.175	1A	2	AX-109870524	76.444	1A		AX-110686891	26.051	1A	2	AX-110686891	51.513	1A
AX-109875579	15.175	1A	2	AX-109875579	76.444	1A		AX-110689238	26.051	1A	2	AX-110689238	51.513	1A
AX-109893234	15.175	1A	2	AX-109893234	76.444	1A		AX-110707098	26.051	1A	2	AX-110707098	51.513	1A
AX-109904449	15.175	1A	2	AX-109904449	76.444	1A		AX-110940778	26.051	1A	2	AX-110940778	51.513	1A
AX-109911262	15.175	1A	2	AX-109911262	76.444	1A		AX-110978709	26.051	1A	2	AX-110978709	51.513	1A
AX-109918842	15.175	1A	2	AX-109918842	76.444	1A		AX-111001878	26.051	1A	2	AX-111001878	52.372	1A
AX-109920244	15.175	1A	2	AX-109920244	76.444	1A		AX-111011626	26.051	1A	2	AX-111011626	51.513	1A
AX-109922695	15.175	1A	2	AX-109922695	76.444	1A		AX-111017486	26.051	1A	2	AX-111017486	51.513	1A
AX-109924770	15.175	1A	2	AX-109924770	76.444	1A		AX-111026946	26.051	1A	2	AX-111026946	51.513	1A
AX-109932552	15.175	1A	2	AX-109932552	76.444	1A		AX-111035517	26.051	1A	2	AX-111035517	51.513	1A
AX-109933317	15.175	1A	2	AX-109933317	76.444	1A		AX-111082605	26.051	1A	2	AX-111082605	51.513	1A
AX-109944527	15.175	1A	2	AX-109944527	76.444	1A		AX-111186538	26.051	1A	2	AX-111186538	51.513	1A
AX-109948326	15.175	1A	2	AX-109948326	76.444	1A		AX-111257206	26.051	1A	2	AX-111257206	51.513	1A
AX-109984571	15.175	1A	2	AX-109984571	76.444	1A		AX-111485245	26.051	1A	2	AX-111485245	51.513	1A
AX-109989391	15.175	1A	2	AX-109989391	76.444	1A		AX-111703139	26.051	1A	2	AX-111703139	51.513	1A
AX-109989893	15.175	1A	2	AX-109989893	76.444	1A		AX-111775465	26.051	1A	2	AX-111775465	51.513	1A
AX-109998331	15.175	1A	2	AX-109998331	76.444	1A		AX-110391018	27.166	1A	2	AX-110391018	54.783	1A
AX-110005437	15.175	1A	2	AX-110005437	76.444	1A		AX-109333149	28.34	1A	2	AX-109333149	57.869	1A
AX-110005760	15.175	1A	2	AX-110005760	76.444	1A		AX-109383316	29.106	1B	3	AX-109383316	69.428	1B
AX-110014914	15.175	1A	2	AX-110014914	76.444	1A		AX-89662088	69.044	1B	3	AX-89662088	10.18	1B
AX-110019641	15.175	1A	2	AX-110019641	76.444	1A		AX-109004107	72.675	1B	3	AX-109004107	9.356	1B
AX-110024284	15.175	1A	2	AX-110024284	76.444	1A		AX-109095584	72.675	1B	3	AX-109095584	10.109	1B
AX-110024979	15.175	1A	2	AX-110024979	76.444	1A		AX-109410214	72.675	1B	3	AX-109410214	5.373	1B
AX-110031443	15.175	1A	2	AX-110031443	76.444	1A		AX-109449046	72.675	1B	3	AX-109449046	10.109	1B
AX-110044204	15.175	1A	2	AX-110044204	76.444	1A		AX-109522882	72.675	1B	3	AX-109522882	9.356	1B
AX-110049336	15.175	1A	2	AX-110049336	76.444	1A		AX-109870057	72.675	1B	3	AX-109870057	9.356	1B
AX-110057830	15.175	1A	2	AX-110057830	76.444	1A		AX-110530323	72.675	1B	3	AX-110530323	10.109	1B
AX-110061088	15.175	1A	2	AX-110061088	76.444	1A		AX-110569213	72.675	1B	3	AX-110569213	10.109	1B
AX-110065790	15.175	1A	2	AX-110065790	76.444	1A		AX-110922932	72.675	1B	3	AX-110922932	10.109	1B
AX-110090831	15.175	1A	2	AX-110090831	76.444	1A		AX-111062860	72.675	1B	3	AX-111062860	5.373	1B
AX-110094223	15.175	1A	2	AX-110094223	76.444	1A		AX-111126225	72.675	1B	3	AX-111126225	9.356	1B
AX-110094282	15.175	1A	2	AX-110094282	76.444	1A		AX-111215884	72.675	1B	3	AX-111215884	9.356	1B
AX-110134323	15.175	1A	2	AX-110134323	76.444	1A		AX-109071394	75.415	1B	3	AX-109071394	15.909	1B
AX-110136861	15.175	1A	2	AX-110136861	76.444	1A		AX-110127603	76.545	1B	3	AX-110127603	0	1B
AX-110145328	15.175	1A	2	AX-110145328	76.444	1A		AX-109302722	77.596	1B	3	AX-109302722	24.83	1B
AX-110163948	15.175	1A	2	AX-110163948	76.444	1A		AX-109339712	78.9	1B	3	AX-109339712	12.828	1B
AX-110173584	15.175	1A	2	AX-110173584	76.444	1A		AX-109359622	78.9	1B	3	AX-109359622	11.849	1B
AX-110174138	15.175	1A	2	AX-110174138	76.444	1A		AX-111135292	78.9	1B	3	AX-111135292	12.754	1B
AX-110176062	15.175	1A	2	AX-110176062	76.444	1A		AX-111178072	78.9	1B	3	AX-111178072	12.754	1B
AX-110176232	15.175	1A	2	AX-110176232	76.444	1A		AX-111654753	78.9	1B	3	AX-111654753	12.828	1B
AX-110197433	15.175	1A	2	AX-110197433	76.444	1A		AX-111549757	79.13	1B	3	AX-111549757	12.754	1B
AX-110362578	15.175	1A	2	AX-110362578	76.444	1A		AX-109334796	79.536	1B	3	AX-109334796	10.531	1B
AX-110377941	15.175	1A	2	AX-110377941	76.444	1A		AX-108815832	79.744	1B	3	AX-108815832	11.696	1B
AX-110383981	15.175	1A	2	AX-110383981	76.444	1A		AX-111130381	79.744	1B	3	AX-111130381	13.936	1B
AX-110392127	15.175	1A	2	AX-110392127	75.55	1A		AX-108804866	80.073	1B	3	AX-108804866	5.495	1B
AX-110397170	15.175	1A	2	AX-110397170	76.444	1A		AX-89435736	80.772	1B	3	AX-89435736	31.219	1B
AX-110402839	15.175	1A	2	AX-110402839	76.444	1A		AX-109490843	81.634	1B	3	AX-109490843	11.291	1B
AX-110412867	15.175	1A	2	AX-110412867	76.444	1A		AX-109583602	82.52	1B	3	AX-109583602	19.477	1B
AX-110413116	15.175	1A	2	AX-110413116	76.444	1A		AX-109997645	82.52	1B	3	AX-109997645	18.424	1B
AX-110421810	15.175	1A	2	AX-110421810	76.444	1A		AX-111251872	82.52	1B	3	AX-111251872	18.424	1B
AX-110423328	15.175	1A	2	AX-110423328	76.444	1A		AX-94534923	82.52	1B	3	AX-94534923	18.161	1B
AX-110426648	15.175	1A	2	AX-110426648	76.444	1A		AX-108764873	83.114	1B	3	AX-108764873	15.367	1B
AX-110441690	15.175	1A	2	AX-110441690	76.444	1A		AX-108895682	83.114	1B	3	AX-108895682	15.367	1B
AX-110441785	15.175	1A	2	AX-110441785	76.444	1A		AX-110565341	83.114	1B	3	AX-110565341	15.367	1B
AX-110444257	15.175	1A	2	AX-110444257	76.444	1A		AX-111234844	83.114	1B	3	AX-111234844	15.367	1B
AX-110446721	15.175	1A	2	AX-110446721	76.444	1A		AX-110400849	84.465	1B	3	AX-110400849	29.391	1B
AX-110455726	15.175	1A	2	AX-110455726	76.444	1A		AX-89447384	84.465	1B	3	AX-89447384	29.391	1B
AX-110481112	15.175	1A	2	AX-110481112	76.444	1A		AX-109271985	88.245	1B	3	AX-109271985	37.054	1B
AX-110481676	15.175	1A	2	AX-110481676	76.444	1A		AX-109977434	88.245	1B	3	AX-109977434	37.054	1B
AX-110482673	15.175	1A	2	AX-110482673	76.444	1A		AX-110424462	88.245	1B	3	AX-110424462	37.054	1B
AX-110503186	15.175	1A	2	AX-110503186	76.444	1A		AX-110456984	88.245	1B	3	AX-110456984	37.054	1B
AX-110516735	15.175	1A	2	AX-110516735	76.444	1A		AX-110906777	88.245	1B	3	AX-110906777	37.054	1B
AX-110517610	15.175	1A	2	AX-110517610	76.444	1A		AX-111590194	88.245	1B	3	AX-111590194	37.054	1B
AX-110527751	15.175	1A	2	AX-110527751	76.444	1A		AX-112290947	88.245	1B	3	AX-112290947	37.054	1B
AX-110529297	15.175	1A	2	AX-110529297	80.744	1A		AX-89344395	88.245	1B	3	AX-89344395	37.054	1B
AX-110543399	15.175	1A	2	AX-110543399	76.444	1A		AX-109971635	89.43	1B	3	AX-109971635	39.314	1B
AX-110559613	15.175	1A	2	AX-110559613	76.444	1A		AX-110122548	89.43	1B	3	AX-110122548	39.314	1B
AX-110574139	15.175	1A	2	AX-110574139	76.444	1A		AX-110555680	91.457	1B	3	AX-110555680	39.604	1B
AX-110576015	15.175	1A	2	AX-110576015	76.444	1A		AX-110415999	98.736	1B	3	AX-110415999	56.033	1B
AX-110582426	15.175	1A	2	AX-110582426	76.444	1A		AX-110430728	98.736	1B	3	AX-110430728	56.033	1B
AX-110589197	15.175	1A	2	AX-110589197	76.444	1A		AX-110488993	98.736	1B	3	AX-110488993	56.033	1B
AX-110605785	15.175	1A	2	AX-110605785	76.444	1A		AX-110489456	98.736	1B	3	AX-110489456	56.033	1B
AX-110613085	15.175	1A	2	AX-110613085	76.444	1A		AX-89434674	98.736	1B	3	AX-89434674	56.033	1B
AX-110616913	15.175	1A	2	AX-110616913	76.444	1A		AX-110946149	104.052	1B	3	AX-110946149	71.894	1B
AX-110661013	15.175	1A	2	AX-110661013	76.444	1A		AX-111046406	111.204	1B	3	AX-111046406	71.894	1B
AX-110670181	15.175	1A	2	AX-110670181	76.444	1A		AX-109494986	111.522	1B	3	AX-109494986	69.428	1B
AX-110674740	15.175	1A	2	AX-110674740	76.444	1A		AX-111472489	111.522	1B	3	AX-111472489	71.5	1B
AX-110676540	15.175	1A	2	AX-110676540	76.444	1A		AX-109424015	112.185	1B	3	AX-109424015	71.894	1B
AX-110697004	15.175	1A	2	AX-110697004	76.444	1A		AX-109489670	112.185	1B	3	AX-109489670	73.329	1B
AX-110707584	15.175	1A	2	AX-110707584	76.444	1A		AX-111584259	112.185	1B	3	AX-111584259	73.329	1B
AX-110708254	15.175	1A	2	AX-110708254	76.444	1A		AX-110019040	112.964	1B	3	AX-110019040	69.428	1B
AX-110711119	15.175	1A	2	AX-110711119	76.444	1A		AX-110017315	120.031	1B	3	AX-110017315	68.331	1B
AX-110733086	15.175	1A	2	AX-110733086	76.444	1A		AX-111507640	120.031	1B	3	AX-111507640	74.468	1B
AX-110735773	15.175	1A	2	AX-110735773	78.961	1A		AX-111056129	121.658	1B	3	AX-111056129	74.793	1B
AX-110742672	15.175	1A	2	AX-110742672	76.444	1A		AX-108726041	122.175	1B	3	AX-108726041	74.468	1B
AX-110924520	15.175	1A	2	AX-110924520	76.444	1A		AX-111693350	132.77	1B	3	AX-111693350	81.918	1B
AX-110944731	15.175	1A	2	AX-110944731	76.444	1A		AX-108882069	0	1D	4	AX-108882069	6.609	1D-1
AX-110947163	15.175	1A	2	AX-110947163	76.444	1A		AX-109317214	0	1D	4	AX-109317214	6.609	1D-1
AX-111011415	15.175	1A	2	AX-111011415	76.444	1A		AX-109362705	0	1D	4	AX-109362705	6.609	1D-1
AX-111014142	15.175	1A	2	AX-111014142	76.444	1A		AX-110498054	0	1D	4	AX-110498054	6.609	1D-1
AX-111026966	15.175	1A	2	AX-111026966	76.444	1A		AX-111087365	23.806	1D	4	AX-111087365	17.269	1D-1
AX-111044540	15.175	1A	2	AX-111044540	76.444	1A		AX-111515122	24.267	1D	4	AX-111515122	13.239	1D-1
AX-111046724	15.175	1A	2	AX-111046724	76.444	1A		AX-108771202	27.119	1D	4	AX-108771202	10.088	1D-1
AX-111048352	15.175	1A	2	AX-111048352	76.444	1A		AX-110361860	27.119	1D	4	AX-110361860	10.088	1D-1
AX-111053228	15.175	1A	2	AX-111053228	76.444	1A		AX-108727343	46.068	1D	4	AX-108727343	15.025	1D-1
AX-111062307	15.175	1A	2	AX-111062307	76.444	1A		AX-108979583	46.068	1D	4	AX-108979583	15.025	1D-1
AX-111066985	15.175	1A	2	AX-111066985	76.444	1A		AX-109000315	46.068	1D	4	AX-109000315	15.025	1D-1
AX-111068675	15.175	1A	2	AX-111068675	76.444	1A		AX-109912271	46.068	1D	4	AX-109912271	15.025	1D-1
AX-111074330	15.175	1A	2	AX-111074330	76.444	1A		AX-110219982	46.068	1D	4	AX-110219982	15.025	1D-1
AX-111078534	15.175	1A	2	AX-111078534	76.444	1A		AX-110462860	46.068	1D	4	AX-110462860	15.025	1D-1
AX-111096493	15.175	1A	2	AX-111096493	76.444	1A		AX-110511246	46.068	1D	4	AX-110511246	15.025	1D-1
AX-111099153	15.175	1A	2	AX-111099153	76.444	1A		AX-110554159	46.068	1D	4	AX-110554159	15.025	1D-1
AX-111099445	15.175	1A	2	AX-111099445	80.403	1A		AX-110565538	46.068	1D	4	AX-110565538	15.025	1D-1
AX-111101445	15.175	1A	2	AX-111101445	76.444	1A		AX-111170571	46.068	1D	4	AX-111170571	15.025	1D-1
AX-111110976	15.175	1A	2	AX-111110976	76.444	1A		AX-95685312	46.068	1D	4	AX-95685312	15.025	1D-1
AX-111118849	15.175	1A	2	AX-111118849	76.444	1A		AX-109288770	48.542	1D	4	AX-109288770	27.036	1D-1
AX-111120968	15.175	1A	2	AX-111120968	76.444	1A		AX-109603790	48.542	1D	4	AX-109603790	27.036	1D-1
AX-111127011	15.175	1A	2	AX-111127011	76.444	1A		AX-109907213	48.542	1D	4	AX-109907213	26.574	1D-1
AX-111135025	15.175	1A	2	AX-111135025	76.444	1A		AX-110347421	48.542	1D	4	AX-110347421	27.036	1D-1
AX-111138897	15.175	1A	2	AX-111138897	76.444	1A		AX-110484577	48.542	1D	4	AX-110484577	27.036	1D-1
AX-111173601	15.175	1A	2	AX-111173601	76.444	1A		AX-110569745	48.542	1D	4	AX-110569745	28.585	1D-1
AX-111178105	15.175	1A	2	AX-111178105	76.444	1A		AX-110914314	48.542	1D	4	AX-110914314	27.036	1D-1
AX-111213190	15.175	1A	2	AX-111213190	76.444	1A		AX-111023958	48.542	1D	4	AX-111023958	27.036	1D-1
AX-111213581	15.175	1A	2	AX-111213581	76.444	1A		AX-111639777	48.542	1D	4	AX-111639777	27.036	1D-1
AX-111214792	15.175	1A	2	AX-111214792	76.444	1A		AX-109614101	49.076	1D	4	AX-109614101	27.241	1D-1
AX-111220704	15.175	1A	2	AX-111220704	76.444	1A		AX-110124898	49.076	1D	4	AX-110124898	27.241	1D-1
AX-111241096	15.175	1A	2	AX-111241096	76.444	1A		AX-110562177	49.076	1D	4	AX-110562177	27.241	1D-1
AX-111248545	15.175	1A	2	AX-111248545	76.444	1A		AX-111345949	51.708	1D	4	AX-111345949	31.345	1D-1
AX-111252231	15.175	1A	2	AX-111252231	76.444	1A		AX-110449657	52.424	1D	4	AX-110449657	31.345	1D-1
AX-111258903	15.175	1A	2	AX-111258903	77.117	1A		AX-110782818	52.424	1D	4	AX-110782818	31.345	1D-1
AX-111260564	15.175	1A	2	AX-111260564	76.444	1A		AX-111157081	52.424	1D	4	AX-111157081	31.345	1D-1
AX-111262772	15.175	1A	2	AX-111262772	76.444	1A		AX-94733128	52.688	1D	4	AX-94733128	31.432	1D-1
AX-111263532	15.175	1A	2	AX-111263532	76.444	1A		AX-109149937	53.413	1D	4	AX-109149937	31.345	1D-1
AX-111286022	15.175	1A	2	AX-111286022	76.444	1A		AX-109322370	53.413	1D	4	AX-109322370	31.822	1D-1
AX-111452243	15.175	1A	2	AX-111452243	76.444	1A		AX-111658445	53.413	1D	4	AX-111658445	31.345	1D-1
AX-111453700	15.175	1A	2	AX-111453700	76.444	1A		AX-109793947	54.133	1D	4	AX-109793947	34.403	1D-1
AX-111482811	15.175	1A	2	AX-111482811	76.444	1A		AX-109998450	54.133	1D	4	AX-109998450	34.403	1D-1
AX-111491669	15.175	1A	2	AX-111491669	76.444	1A		AX-111218609	54.133	1D	4	AX-111218609	34.017	1D-1
AX-111498020	15.175	1A	2	AX-111498020	76.444	1A		AX-108760374	54.817	1D	4	AX-108760374	36.507	1D-1
AX-111498378	15.175	1A	2	AX-111498378	76.444	1A		AX-108964526	54.817	1D	4	AX-108964526	36.507	1D-1
AX-111498487	15.175	1A	2	AX-111498487	76.444	1A		AX-109031755	54.817	1D	4	AX-109031755	34.017	1D-1
AX-111503959	15.175	1A	2	AX-111503959	76.444	1A		AX-109309143	54.817	1D	4	AX-109309143	32.219	1D-1
AX-111527056	15.175	1A	2	AX-111527056	76.444	1A		AX-109403791	54.817	1D	4	AX-109403791	36.507	1D-1
AX-111529760	15.175	1A	2	AX-111529760	76.444	1A		AX-109416076	54.817	1D	4	AX-109416076	36.507	1D-1
AX-111533945	15.175	1A	2	AX-111533945	76.444	1A		AX-110028964	54.817	1D	4	AX-110028964	36.507	1D-1
AX-111535469	15.175	1A	2	AX-111535469	76.444	1A		AX-110340507	54.817	1D	4	AX-110340507	36.507	1D-1
AX-111549611	15.175	1A	2	AX-111549611	76.444	1A		AX-110467646	54.817	1D	4	AX-110467646	36.507	1D-1
AX-111565811	15.175	1A	2	AX-111565811	76.444	1A		AX-110601979	54.817	1D	4	AX-110601979	34.403	1D-1
AX-111565936	15.175	1A	2	AX-111565936	76.444	1A		AX-111066559	54.817	1D	4	AX-111066559	34.017	1D-1
AX-111586048	15.175	1A	2	AX-111586048	78.961	1A		AX-111116895	54.817	1D	4	AX-111116895	34.017	1D-1
AX-111590927	15.175	1A	2	AX-111590927	76.444	1A		AX-111234221	54.817	1D	4	AX-111234221	36.507	1D-1
AX-111592472	15.175	1A	2	AX-111592472	76.444	1A		AX-109276502	55.943	1D	4	AX-109276502	34.403	1D-1
AX-111614711	15.175	1A	2	AX-111614711	76.444	1A		AX-109458952	55.943	1D	4	AX-109458952	34.783	1D-1
AX-111623149	15.175	1A	2	AX-111623149	76.444	1A		AX-109600491	55.943	1D	4	AX-109600491	34.403	1D-1
AX-111625323	15.175	1A	2	AX-111625323	76.444	1A		AX-109606349	55.943	1D	4	AX-109606349	34.403	1D-1
AX-111640111	15.175	1A	2	AX-111640111	76.444	1A		AX-110369731	55.943	1D	4	AX-110369731	34.783	1D-1
AX-111645533	15.175	1A	2	AX-111645533	76.444	1A		AX-110669416	55.943	1D	4	AX-110669416	35.816	1D-1
AX-111649707	15.175	1A	2	AX-111649707	76.444	1A		AX-111696550	55.943	1D	4	AX-111696550	34.403	1D-1
AX-111665684	15.175	1A	2	AX-111665684	76.444	1A		AX-110490771	56.401	1D	4	AX-110490771	38.578	1D-1
AX-111685259	15.175	1A	2	AX-111685259	76.444	1A		AX-94833258	59.066	1D	4	AX-94833258	8.477	1A
AX-111694118	15.175	1A	2	AX-111694118	76.444	1A		AX-109850647	60.227	1D	4	AX-109850647	32.725	1D-1
AX-111696338	15.175	1A	2	AX-111696338	76.444	1A		AX-111525866	60.843	1D	4	AX-111525866	35.228	1D-1
AX-111760906	15.175	1A	2	AX-111760906	76.444	1A		AX-110163017	67.238	1D	4	AX-110163017	48.8	1D-1
AX-111764359	15.175	1A	2	AX-111764359	76.444	1A		AX-110924064	74.227	1D	4	AX-110924064	56.555	1D-1
AX-111783795	15.175	1A	2	AX-111783795	76.444	1A		AX-109934150	77.964	1D	4	AX-109934150	59.925	1D-1
AX-111786969	15.175	1A	2	AX-111786969	76.444	1A		AX-89510455	78.178	1D	4	AX-89510455	59.925	1D-1
AX-111831210	15.175	1A	2	AX-111831210	76.444	1A		AX-109857857	91.034	1D	4	AX-109857857	45.636	1D-2
AX-112287584	15.175	1A	2	AX-112287584	76.444	1A		AX-110428172	104.248	1D	4	AX-110428172	33.301	1D-2
AX-112287645	15.175	1A	2	AX-112287645	76.444	1A		AX-110332164	110.027	1D	4	AX-110332164	4.634	1D-2
AX-112288580	15.175	1A	2	AX-112288580	76.444	1A		AX-110952654	110.562	1D	4	AX-110952654	0	1D-2
AX-89424853	15.175	1A	2	AX-89424853	76.444	1A		AX-109929813	111.889	1D	4	AX-109929813	2.723	1D-2
AX-89694178	15.175	1A	2	AX-89694178	80.403	1A		AX-111070702	115.429	1D	4	AX-111070702	28.327	1D-2
AX-94415383	15.175	1A	2	AX-94415383	80.403	1A		AX-89353533	122.205	1D	4	AX-89353533	15.237	1D-2
AX-94520045	15.175	1A	2	AX-94520045	76.444	1A		AX-94433115	61.363	1D	5	AX-94433115	39.314	1B
AX-94594465	15.175	1A	2	AX-94594465	76.444	1A		AX-108822825	23.832	2A	6	AX-108822825	5.082	2A
AX-95632680	15.175	1A	2	AX-95632680	76.444	1A		AX-111064589	23.832	2A	6	AX-111064589	5.082	2A
AX-108990531	16.141	1A	2	AX-108990531	80.403	1A		AX-108757759	24.333	2A	6	AX-108757759	4.054	2A
AX-110083753	16.141	1A	2	AX-110083753	80.403	1A		AX-108920235	24.333	2A	6	AX-108920235	4.054	2A
AX-110026253	16.711	1A	2	AX-110026253	80.403	1A		AX-109825640	24.333	2A	6	AX-109825640	4.054	2A
AX-109474301	19.186	1A	2	AX-109474301	76.444	1A		AX-109859959	24.333	2A	6	AX-109859959	4.054	2A
AX-110998966	19.186	1A	2	AX-110998966	76.444	1A		AX-110387680	24.333	2A	6	AX-110387680	4.054	2A
AX-111697088	19.579	1A	2	AX-111697088	76.444	1A		AX-111602994	24.333	2A	6	AX-111602994	4.054	2A
AX-112290756	21.813	1A	2	AX-112290756	77.916	1A		AX-110123156	25.172	2A	6	AX-110123156	5.082	2A
AX-108729778	23.906	1A	2	AX-108729778	77.916	1A		AX-111511555	26.126	2A	6	AX-111511555	6.104	2A
AX-108730735	23.906	1A	2	AX-108730735	77.916	1A		AX-110904713	27.975	2A	6	AX-110904713	6.496	2A
AX-108775105	23.906	1A	2	AX-108775105	77.916	1A		AX-111503398	28.396	2A	6	AX-111503398	6.496	2A
AX-108868008	23.906	1A	2	AX-108868008	77.916	1A		AX-111610554	34.155	2A	6	AX-111610554	10.574	2A
AX-108943724	23.906	1A	2	AX-108943724	77.916	1A		AX-109358391	36.141	2A	6	AX-109358391	18.284	2A
AX-109335291	23.906	1A	2	AX-109335291	77.916	1A		AX-109425981	36.141	2A	6	AX-109425981	18.284	2A
AX-109424706	23.906	1A	2	AX-109424706	77.916	1A		AX-109977789	38.36	2A	6	AX-109977789	16.253	2A
AX-109442898	23.906	1A	2	AX-109442898	77.916	1A		AX-110364988	38.36	2A	6	AX-110364988	16.253	2A
AX-109459289	23.906	1A	2	AX-109459289	77.916	1A		AX-110919081	38.36	2A	6	AX-110919081	16.253	2A
AX-109470754	23.906	1A	2	AX-109470754	77.916	1A		AX-110944608	38.887	2A	6	AX-110944608	17.542	2A
AX-109511730	23.906	1A	2	AX-109511730	77.916	1A		AX-109031576	45.007	2A	6	AX-109031576	18.935	2A
AX-109516281	23.906	1A	2	AX-109516281	77.916	1A		AX-111068663	45.007	2A	6	AX-111068663	18.935	2A
AX-109527244	23.906	1A	2	AX-109527244	77.916	1A		AX-111520565	45.007	2A	6	AX-111520565	18.935	2A
AX-109562522	23.906	1A	2	AX-109562522	77.916	1A		AX-109287375	46.365	2A	6	AX-109287375	19.662	2A
AX-109887522	23.906	1A	2	AX-109887522	77.916	1A		AX-109078598	47.076	2A	6	AX-109078598	19.662	2A
AX-109947558	23.906	1A	2	AX-109947558	77.916	1A		AX-109873301	47.076	2A	6	AX-109873301	19.662	2A
AX-109949075	23.906	1A	2	AX-109949075	77.916	1A		AX-109993653	49.065	2A	6	AX-109993653	21.354	2A
AX-110024066	23.906	1A	2	AX-110024066	77.916	1A		AX-109947125	51.373	2A	6	AX-109947125	28.094	2A
AX-110538433	23.906	1A	2	AX-110538433	77.916	1A		AX-111634382	51.373	2A	6	AX-111634382	28.094	2A
AX-110672209	23.906	1A	2	AX-110672209	77.916	1A		AX-111680996	51.373	2A	6	AX-111680996	28.094	2A
AX-111057434	23.906	1A	2	AX-111057434	77.916	1A		AX-108901942	52.017	2A	6	AX-108901942	28.621	2A
AX-111067521	23.906	1A	2	AX-111067521	77.916	1A		AX-109300303	55.931	2A	6	AX-109300303	29.778	2A
AX-111138197	23.906	1A	2	AX-111138197	77.916	1A		AX-110676263	55.931	2A	6	AX-110676263	29.778	2A
AX-111217732	23.906	1A	2	AX-111217732	77.916	1A		AX-109366069	56.804	2A	6	AX-109366069	26.767	2A
AX-111482821	23.906	1A	2	AX-111482821	77.916	1A		AX-109934730	56.804	2A	6	AX-109934730	26.767	2A
AX-111483838	23.906	1A	2	AX-111483838	77.916	1A		AX-111699117	56.804	2A	6	AX-111699117	26.767	2A
AX-111501667	23.906	1A	2	AX-111501667	77.916	1A		AX-110927988	60.406	2A	6	AX-110927988	41.377	2A
AX-111593959	23.906	1A	2	AX-111593959	77.916	1A		AX-108761048	61.891	2A	6	AX-108761048	39.104	2A
AX-111622699	23.906	1A	2	AX-111622699	77.916	1A		AX-108780084	61.891	2A	6	AX-108780084	39.104	2A
AX-111673303	23.906	1A	2	AX-111673303	77.916	1A		AX-108875047	61.891	2A	6	AX-108875047	39.104	2A
AX-111696606	23.906	1A	2	AX-111696606	77.916	1A		AX-108918440	61.891	2A	6	AX-108918440	39.104	2A
AX-111701836	23.906	1A	2	AX-111701836	77.916	1A		AX-108927217	61.891	2A	6	AX-108927217	39.104	2A
AX-108861860	24.367	1A	2	AX-108861860	77.916	1A		AX-108951713	61.891	2A	6	AX-108951713	39.104	2A
AX-108899002	24.367	1A	2	AX-108899002	77.916	1A		AX-108978733	61.891	2A	6	AX-108978733	39.104	2A
AX-109606033	24.367	1A	2	AX-109606033	77.916	1A		AX-109332211	61.891	2A	6	AX-109332211	39.104	2A
AX-109980898	24.367	1A	2	AX-109980898	77.916	1A		AX-109374174	61.891	2A	6	AX-109374174	39.104	2A
AX-110488785	24.367	1A	2	AX-110488785	77.916	1A		AX-109399923	61.891	2A	6	AX-109399923	39.104	2A
AX-110516805	24.367	1A	2	AX-110516805	77.916	1A		AX-109508374	61.891	2A	6	AX-109508374	39.104	2A
AX-111546934	24.367	1A	2	AX-111546934	77.916	1A		AX-109553016	61.891	2A	6	AX-109553016	39.104	2A
AX-111697970	24.367	1A	2	AX-111697970	77.916	1A		AX-109652661	61.891	2A	6	AX-109652661	39.104	2A
AX-109373293	25.041	1A	2	AX-109373293	76.444	1A		AX-109932416	61.891	2A	6	AX-109932416	39.104	2A
AX-108874109	25.305	1A	2	AX-108874109	77.916	1A		AX-109962858	61.891	2A	6	AX-109962858	39.104	2A
AX-109843719	25.305	1A	2	AX-109843719	77.916	1A		AX-110042217	61.891	2A	6	AX-110042217	39.104	2A
AX-110043429	25.305	1A	2	AX-110043429	77.916	1A		AX-110045094	61.891	2A	6	AX-110045094	39.104	2A
AX-110056021	25.305	1A	2	AX-110056021	77.916	1A		AX-110047893	61.891	2A	6	AX-110047893	39.104	2A
AX-110607889	25.305	1A	2	AX-110607889	77.916	1A		AX-110189746	61.891	2A	6	AX-110189746	39.104	2A
AX-111455543	25.305	1A	2	AX-111455543	77.916	1A		AX-110196180	61.891	2A	6	AX-110196180	39.104	2A
AX-111727637	25.305	1A	2	AX-111727637	77.916	1A		AX-110390878	61.891	2A	6	AX-110390878	39.104	2A
AX-86172673	25.305	1A	2	AX-86172673	77.916	1A		AX-110431759	61.891	2A	6	AX-110431759	39.104	2A
AX-108946403	25.501	1A	2	AX-108946403	77.916	1A		AX-110465451	61.891	2A	6	AX-110465451	39.104	2A
AX-110121645	25.501	1A	2	AX-110121645	77.916	1A		AX-110512183	61.891	2A	6	AX-110512183	39.104	2A
AX-111585507	25.501	1A	2	AX-111585507	77.916	1A		AX-110526044	61.891	2A	6	AX-110526044	39.104	2A
AX-111656703	25.501	1A	2	AX-111656703	77.916	1A		AX-110529331	61.891	2A	6	AX-110529331	39.104	2A
AX-109489633	25.659	1A	2	AX-109489633	78.961	1A		AX-110651741	61.891	2A	6	AX-110651741	39.104	2A
AX-109867938	25.659	1A	2	AX-109867938	78.961	1A		AX-111018597	61.891	2A	6	AX-111018597	39.104	2A
AX-110671767	25.659	1A	2	AX-110671767	78.961	1A		AX-111460267	61.891	2A	6	AX-111460267	39.104	2A
AX-108764447	26.051	1A	2	AX-108764447	78.961	1A		AX-111547712	61.891	2A	6	AX-111547712	39.104	2A
AX-108831752	26.051	1A	2	AX-108831752	78.961	1A		AX-111586543	61.891	2A	6	AX-111586543	39.104	2A
AX-108892137	26.051	1A	2	AX-108892137	78.961	1A		AX-111681607	61.891	2A	6	AX-111681607	39.104	2A
AX-108931156	26.051	1A	2	AX-108931156	78.961	1A		AX-111700083	61.891	2A	6	AX-111700083	39.104	2A
AX-109008055	26.051	1A	2	AX-109008055	78.961	1A		AX-108858837	62.452	2A	6	AX-108858837	41.377	2A
AX-109036598	26.051	1A	2	AX-109036598	78.961	1A		AX-110451812	63.06	2A	6	AX-110451812	41.266	2A
AX-109328513	26.051	1A	2	AX-109328513	78.961	1A		AX-109329986	66.132	2A	6	AX-109329986	47.225	2A
AX-109359225	26.051	1A	2	AX-109359225	78.961	1A		AX-109379736	66.132	2A	6	AX-109379736	47.225	2A
AX-109384586	26.051	1A	2	AX-109384586	78.961	1A		AX-110552715	66.132	2A	6	AX-110552715	47.225	2A
AX-109404355	26.051	1A	2	AX-109404355	78.961	1A		AX-110671457	66.132	2A	6	AX-110671457	47.225	2A
AX-109490765	26.051	1A	2	AX-109490765	78.961	1A		AX-111180568	66.132	2A	6	AX-111180568	47.225	2A
AX-109601331	26.051	1A	2	AX-109601331	78.961	1A		AX-111476559	66.132	2A	6	AX-111476559	47.225	2A
AX-109961353	26.051	1A	2	AX-109961353	78.961	1A		AX-111629051	66.132	2A	6	AX-111629051	47.225	2A
AX-109993983	26.051	1A	2	AX-109993983	78.961	1A		AX-111778361	66.132	2A	6	AX-111778361	47.225	2A
AX-110010924	26.051	1A	2	AX-110010924	78.961	1A		AX-111759678	66.587	2A	6	AX-111759678	47.157	2A
AX-110035801	26.051	1A	2	AX-110035801	78.961	1A		AX-109298057	72.5	2A	6	AX-109298057	39.76	2A
AX-110480896	26.051	1A	2	AX-110480896	78.961	1A		AX-109622666	72.5	2A	6	AX-109622666	39.76	2A
AX-110506993	26.051	1A	2	AX-110506993	78.961	1A		AX-110043968	72.5	2A	6	AX-110043968	39.76	2A
AX-110531505	26.051	1A	2	AX-110531505	78.961	1A		AX-110606225	72.5	2A	6	AX-110606225	39.76	2A
AX-110638605	26.051	1A	2	AX-110638605	78.961	1A		AX-111017366	72.5	2A	6	AX-111017366	39.76	2A
AX-110686891	26.051	1A	2	AX-110686891	78.961	1A		AX-108767108	72.692	2A	6	AX-108767108	39.76	2A
AX-110689238	26.051	1A	2	AX-110689238	78.961	1A		AX-109035014	72.692	2A	6	AX-109035014	39.76	2A
AX-110707098	26.051	1A	2	AX-110707098	78.961	1A		AX-109534542	72.692	2A	6	AX-109534542	39.76	2A
AX-110940778	26.051	1A	2	AX-110940778	78.961	1A		AX-109989452	72.692	2A	6	AX-109989452	39.76	2A
AX-110978709	26.051	1A	2	AX-110978709	78.961	1A		AX-108789617	73.157	2A	6	AX-108789617	39.76	2A
AX-111011626	26.051	1A	2	AX-111011626	78.961	1A		AX-108794198	73.157	2A	6	AX-108794198	39.76	2A
AX-111017486	26.051	1A	2	AX-111017486	78.961	1A		AX-108873109	73.157	2A	6	AX-108873109	39.76	2A
AX-111026946	26.051	1A	2	AX-111026946	78.961	1A		AX-108917352	73.157	2A	6	AX-108917352	39.76	2A
AX-111082605	26.051	1A	2	AX-111082605	78.961	1A		AX-109351790	73.157	2A	6	AX-109351790	39.76	2A
AX-111186538	26.051	1A	2	AX-111186538	78.961	1A		AX-109356459	73.157	2A	6	AX-109356459	39.76	2A
AX-111254001	26.051	1A	2	AX-111254001	78.961	1A		AX-109366035	73.157	2A	6	AX-109366035	39.76	2A
AX-111257206	26.051	1A	2	AX-111257206	78.961	1A		AX-109371667	73.157	2A	6	AX-109371667	39.76	2A
AX-111703139	26.051	1A	2	AX-111703139	78.961	1A		AX-109517079	73.157	2A	6	AX-109517079	39.76	2A
AX-111775465	26.051	1A	2	AX-111775465	78.961	1A		AX-109551577	73.157	2A	6	AX-109551577	39.76	2A
AX-110391018	27.166	1A	2	AX-110391018	81.663	1A		AX-109832838	73.157	2A	6	AX-109832838	39.76	2A
AX-109905549	27.893	1A	2	AX-109905549	82.952	1A		AX-109869504	73.157	2A	6	AX-109869504	39.76	2A
AX-109983898	27.893	1A	2	AX-109983898	82.952	1A		AX-109900195	73.157	2A	6	AX-109900195	39.76	2A
AX-110554067	27.893	1A	2	AX-110554067	82.952	1A		AX-109911642	73.157	2A	6	AX-109911642	39.76	2A
AX-110564663	27.893	1A	2	AX-110564663	82.952	1A		AX-109941294	73.157	2A	6	AX-109941294	39.76	2A
AX-111013535	27.893	1A	2	AX-111013535	82.952	1A		AX-110010179	73.157	2A	6	AX-110010179	39.76	2A
AX-111457419	33.979	1A	2	AX-111457419	91.342	1A		AX-110125785	73.157	2A	6	AX-110125785	39.76	2A
AX-109365768	35.189	1A	2	AX-109365768	91.342	1A		AX-110192059	73.157	2A	6	AX-110192059	39.76	2A
AX-111767357	35.189	1A	2	AX-111767357	91.342	1A		AX-110376385	73.157	2A	6	AX-110376385	39.76	2A
AX-109852030	35.946	1A	2	AX-109852030	93.566	1A		AX-110378218	73.157	2A	6	AX-110378218	39.76	2A
AX-109528407	36.842	1A	2	AX-109528407	93.522	1A		AX-110515487	73.157	2A	6	AX-110515487	39.76	2A
AX-108795458	40.512	1A	2	AX-108795458	95.167	1A		AX-110523008	73.157	2A	6	AX-110523008	39.76	2A
AX-110463986	41.045	1A	2	AX-110463986	95.167	1A		AX-110578691	73.157	2A	6	AX-110578691	39.76	2A
AX-108726928	42.196	1A	2	AX-108726928	99.162	1A		AX-110976933	73.157	2A	6	AX-110976933	39.76	2A
AX-108790622	42.196	1A	2	AX-108790622	99.162	1A		AX-111039088	73.157	2A	6	AX-111039088	39.76	2A
AX-108817975	42.196	1A	2	AX-108817975	99.162	1A		AX-111493465	73.157	2A	6	AX-111493465	39.76	2A
AX-108831269	42.196	1A	2	AX-108831269	97.263	1A		AX-111550552	73.157	2A	6	AX-111550552	39.76	2A
AX-108864657	42.196	1A	2	AX-108864657	99.162	1A		AX-109031304	73.477	2A	6	AX-109031304	45.287	2A
AX-108881024	42.196	1A	2	AX-108881024	99.162	1A		AX-111290070	73.477	2A	6	AX-111290070	45.287	2A
AX-108898845	42.196	1A	2	AX-108898845	99.162	1A		AX-110972387	73.678	2A	6	AX-110972387	44.842	2A
AX-108902435	42.196	1A	2	AX-108902435	99.162	1A		AX-108797845	73.897	2A	6	AX-108797845	44.842	2A
AX-108913710	42.196	1A	2	AX-108913710	99.162	1A		AX-109104513	73.897	2A	6	AX-109104513	44.842	2A
AX-108917595	42.196	1A	2	AX-108917595	97.263	1A		AX-109279815	73.897	2A	6	AX-109279815	44.842	2A
AX-108920635	42.196	1A	2	AX-108920635	99.162	1A		AX-109958037	73.897	2A	6	AX-109958037	44.842	2A
AX-109289149	42.196	1A	2	AX-109289149	99.162	1A		AX-110481921	73.897	2A	6	AX-110481921	44.842	2A
AX-109313554	42.196	1A	2	AX-109313554	99.162	1A		AX-111715216	76.791	2A	6	AX-111715216	50.75	2A
AX-109321208	42.196	1A	2	AX-109321208	99.162	1A		AX-111140902	78.203	2A	6	AX-111140902	51.798	2A
AX-109323832	42.196	1A	2	AX-109323832	99.162	1A		AX-108837102	80.017	2A	6	AX-108837102	58.326	2A
AX-109331040	42.196	1A	2	AX-109331040	97.263	1A		AX-109283226	80.017	2A	6	AX-109283226	58.326	2A
AX-109351333	42.196	1A	2	AX-109351333	99.162	1A		AX-109325520	80.017	2A	6	AX-109325520	57.957	2A
AX-109359173	42.196	1A	2	AX-109359173	97.263	1A		AX-109455008	80.017	2A	6	AX-109455008	57.957	2A
AX-109365980	42.196	1A	2	AX-109365980	99.162	1A		AX-110432131	80.017	2A	6	AX-110432131	57.957	2A
AX-109386906	42.196	1A	2	AX-109386906	97.263	1A		AX-110711634	80.017	2A	6	AX-110711634	57.957	2A
AX-109388069	42.196	1A	2	AX-109388069	99.162	1A		AX-86179766	80.017	2A	6	AX-86179766	58.326	2A
AX-109404607	42.196	1A	2	AX-109404607	99.162	1A		AX-111576466	82.935	2A	6	AX-111576466	55.623	2A
AX-109412346	42.196	1A	2	AX-109412346	99.162	1A		AX-110464869	86.888	2A	6	AX-110464869	64.196	2A
AX-109421021	42.196	1A	2	AX-109421021	99.162	1A		AX-108847326	89.938	2A	6	AX-108847326	94.942	2A
AX-109421152	42.196	1A	2	AX-109421152	99.162	1A		AX-109917880	89.938	2A	6	AX-109917880	95.316	2A
AX-109448640	42.196	1A	2	AX-109448640	99.162	1A		AX-110379064	89.938	2A	6	AX-110379064	94.942	2A
AX-109454021	42.196	1A	2	AX-109454021	99.162	1A		AX-111141805	89.938	2A	6	AX-111141805	94.942	2A
AX-109518686	42.196	1A	2	AX-109518686	99.162	1A		AX-109338060	90.982	2A	6	AX-109338060	87.025	2A
AX-109582011	42.196	1A	2	AX-109582011	99.162	1A		AX-111496998	90.982	2A	6	AX-111496998	87.025	2A
AX-109584804	42.196	1A	2	AX-109584804	99.162	1A		AX-108803935	91.908	2A	6	AX-108803935	87.025	2A
AX-109869264	42.196	1A	2	AX-109869264	99.162	1A		AX-110983417	91.908	2A	6	AX-110983417	87.025	2A
AX-109870507	42.196	1A	2	AX-109870507	99.162	1A		AX-109843778	93.094	2A	6	AX-109843778	88.854	2A
AX-109902709	42.196	1A	2	AX-109902709	99.162	1A		AX-110540877	94.005	2A	6	AX-110540877	80.019	2A
AX-109903085	42.196	1A	2	AX-109903085	99.162	1A		AX-111233813	94.005	2A	6	AX-111233813	80.019	2A
AX-109932769	42.196	1A	2	AX-109932769	99.162	1A		AX-111075328	96.302	2A	6	AX-111075328	77.958	2A
AX-109961066	42.196	1A	2	AX-109961066	97.263	1A		AX-109499354	100.67	2A	6	AX-109499354	79.306	2A
AX-109964270	42.196	1A	2	AX-109964270	99.162	1A		AX-108740395	101.792	2A	6	AX-108740395	81.983	2A
AX-109967307	42.196	1A	2	AX-109967307	99.162	1A		AX-111704483	101.792	2A	6	AX-111704483	81.095	2A
AX-110044069	42.196	1A	2	AX-110044069	99.162	1A		AX-110518327	102.11	2A	6	AX-110518327	81.095	2A
AX-110046566	42.196	1A	2	AX-110046566	97.263	1A		AX-109277755	103.967	2A	6	AX-109277755	86.18	2A
AX-110057101	42.196	1A	2	AX-110057101	99.162	1A		AX-110638157	107.017	2A	6	AX-110638157	97.412	2A
AX-110062154	42.196	1A	2	AX-110062154	99.162	1A		AX-108849276	107.802	2A	6	AX-108849276	98.975	2A
AX-110098461	42.196	1A	2	AX-110098461	99.162	1A		AX-109422320	107.802	2A	6	AX-109422320	98.975	2A
AX-110364500	42.196	1A	2	AX-110364500	99.162	1A		AX-109916859	107.802	2A	6	AX-109916859	98.975	2A
AX-110366134	42.196	1A	2	AX-110366134	99.162	1A		AX-109990568	107.802	2A	6	AX-109990568	99.87	2A
AX-110421360	42.196	1A	2	AX-110421360	99.162	1A		AX-110484933	107.802	2A	6	AX-110484933	98.975	2A
AX-110433058	42.196	1A	2	AX-110433058	97.263	1A		AX-110567354	107.802	2A	6	AX-110567354	98.975	2A
AX-110485750	42.196	1A	2	AX-110485750	99.162	1A		AX-110574904	107.802	2A	6	AX-110574904	98.573	2A
AX-110527550	42.196	1A	2	AX-110527550	99.162	1A		AX-110986213	107.802	2A	6	AX-110986213	98.975	2A
AX-110535560	42.196	1A	2	AX-110535560	99.162	1A		AX-111020087	107.802	2A	6	AX-111020087	99.87	2A
AX-110548190	42.196	1A	2	AX-110548190	99.162	1A		AX-111022529	107.802	2A	6	AX-111022529	99.87	2A
AX-110548430	42.196	1A	2	AX-110548430	99.162	1A		AX-108755615	110.319	2A	6	AX-108755615	93.089	2A
AX-110592362	42.196	1A	2	AX-110592362	99.162	1A		AX-109344129	110.319	2A	6	AX-109344129	93.442	2A
AX-110622943	42.196	1A	2	AX-110622943	99.162	1A		AX-109577388	110.319	2A	6	AX-109577388	93.442	2A
AX-110671802	42.196	1A	2	AX-110671802	99.162	1A		AX-109882240	110.319	2A	6	AX-109882240	92.926	2A
AX-110925138	42.196	1A	2	AX-110925138	99.162	1A		AX-110384293	110.319	2A	6	AX-110384293	93.089	2A
AX-110945419	42.196	1A	2	AX-110945419	99.162	1A		AX-110391015	110.319	2A	6	AX-110391015	93.089	2A
AX-110948728	42.196	1A	2	AX-110948728	99.162	1A		AX-110427653	110.319	2A	6	AX-110427653	93.442	2A
AX-110995157	42.196	1A	2	AX-110995157	99.162	1A		AX-111662319	110.319	2A	6	AX-111662319	92.417	2A
AX-111031603	42.196	1A	2	AX-111031603	99.162	1A		AX-110417390	120.583	2A	6	AX-110417390	126.091	2A
AX-111051754	42.196	1A	2	AX-111051754	99.162	1A		AX-110946129	120.583	2A	6	AX-110946129	126.091	2A
AX-111061826	42.196	1A	2	AX-111061826	99.162	1A		AX-108834709	123.893	2A	6	AX-108834709	128.159	2A
AX-111092912	42.196	1A	2	AX-111092912	99.162	1A		AX-108873139	123.893	2A	6	AX-108873139	128.483	2A
AX-111104839	42.196	1A	2	AX-111104839	99.162	1A		AX-108949998	123.893	2A	6	AX-108949998	128.159	2A
AX-111501752	42.196	1A	2	AX-111501752	99.162	1A		AX-109369878	123.893	2A	6	AX-109369878	128.159	2A
AX-111524059	42.196	1A	2	AX-111524059	99.162	1A		AX-110060429	123.893	2A	6	AX-110060429	129.067	2A
AX-111531125	42.196	1A	2	AX-111531125	99.162	1A		AX-110448758	123.893	2A	6	AX-110448758	129.067	2A
AX-111600781	42.196	1A	2	AX-111600781	97.263	1A		AX-110554191	123.893	2A	6	AX-110554191	129.067	2A
AX-111650121	42.196	1A	2	AX-111650121	97.263	1A		AX-108937736	124.145	2A	6	AX-108937736	129.067	2A
AX-111740931	42.196	1A	2	AX-111740931	97.263	1A		AX-110585583	124.145	2A	6	AX-110585583	129.067	2A
AX-111835313	42.196	1A	2	AX-111835313	99.162	1A		AX-110065185	130.465	2A	6	AX-110065185	151.431	2A
AX-111835596	42.196	1A	2	AX-111835596	99.162	1A		AX-108833859	22.892	2B	7	AX-108833859	8.02	2B-2
AX-109904229	44.382	1A	2	AX-109904229	103.89	1A		AX-111564173	22.892	2B	7	AX-111564173	8.02	2B-2
AX-110076355	44.382	1A	2	AX-110076355	103.89	1A		AX-111640258	25.76	2B	7	AX-111640258	40.007	2B-1
AX-111523929	44.382	1A	2	AX-111523929	103.89	1A		AX-111513823	26.125	2B	7	AX-111513823	45.502	2B-1
AX-109873900	46.829	1A	2	AX-109873900	107.334	1A		AX-111616168	26.125	2B	7	AX-111616168	37.857	2B-1
AX-111505195	47.069	1A	2	AX-111505195	107.334	1A		AX-110673669	26.648	2B	7	AX-110673669	38.453	2B-1
AX-108844886	47.151	1A	2	AX-108844886	107.334	1A		AX-108890356	26.787	2B	7	AX-108890356	45.502	2B-1
AX-109427254	47.151	1A	2	AX-109427254	107.334	1A		AX-109478073	26.787	2B	7	AX-109478073	45.502	2B-1
AX-109400055	47.978	1A	2	AX-109400055	106.465	1A		AX-109826391	26.787	2B	7	AX-109826391	45.502	2B-1
AX-89423498	47.978	1A	2	AX-89423498	106.465	1A		AX-110197242	26.787	2B	7	AX-110197242	45.502	2B-1
AX-109454533	48.508	1A	2	AX-109454533	106.465	1A		AX-111501155	26.787	2B	7	AX-111501155	45.502	2B-1
AX-110556753	48.508	1A	2	AX-110556753	106.465	1A		AX-108767773	31.665	2B	7	AX-108767773	10.222	2B-2
AX-109357178	49.554	1A	2	AX-109357178	106.465	1A		AX-110026143	31.665	2B	7	AX-110026143	10.222	2B-2
AX-108760958	67.006	1A	2	AX-108760958	127.878	1A		AX-111535487	31.665	2B	7	AX-111535487	10.222	2B-2
AX-111559492	67.873	1A	2	AX-111559492	127.878	1A		AX-111630546	31.857	2B	7	AX-111630546	9.97	2B-2
AX-109094916	68.221	1A	2	AX-109094916	127.878	1A		AX-110199373	33.137	2B	7	AX-110199373	10.855	2B-2
AX-111479453	68.221	1A	2	AX-111479453	127.878	1A		AX-109846380	33.635	2B	7	AX-109846380	9.787	2B-2
AX-111065926	68.835	1A	2	AX-111065926	127.878	1A		AX-110405217	34.199	2B	7	AX-110405217	11.512	2B-2
AX-110979003	91.457	1B	3	AX-110979003	62.944	1B		AX-109893424	34.883	2B	7	AX-109893424	14.667	2B-2
AX-109335817	101.864	1B	3	AX-109335817	43.721	1B		AX-111019152	34.883	2B	7	AX-111019152	14.638	2B-2
AX-109983565	11.016	1D	4	AX-109983565	110.844	1D		AX-108933991	35.154	2B	7	AX-108933991	14.4	2B-2
AX-94745844	12.269	1D	4	AX-94745844	124.002	1D		AX-109820944	36.117	2B	7	AX-109820944	11.512	2B-2
AX-109873298	14.872	1D	4	AX-109873298	113.542	1D		AX-111555027	36.117	2B	7	AX-111555027	11.512	2B-2
AX-89479023	14.872	1D	4	AX-89479023	114.253	1D		AX-111183247	36.195	2B	7	AX-111183247	8.02	2B-2
AX-108794352	16.283	1D	4	AX-108794352	91.872	1D		AX-111021455	37.127	2B	7	AX-111021455	13.778	2B-2
AX-109020272	16.283	1D	4	AX-109020272	91.872	1D		AX-89336171	37.509	2B	7	AX-89336171	13.475	2B-2
AX-109528182	16.283	1D	4	AX-109528182	91.872	1D		AX-108733649	37.922	2B	7	AX-108733649	12.74	2B-2
AX-109531933	16.283	1D	4	AX-109531933	91.872	1D		AX-108800307	37.922	2B	7	AX-108800307	12.74	2B-2
AX-110467731	16.283	1D	4	AX-110467731	91.872	1D		AX-108929802	37.922	2B	7	AX-108929802	12.74	2B-2
AX-111129074	16.283	1D	4	AX-111129074	91.872	1D		AX-109024746	37.922	2B	7	AX-109024746	12.74	2B-2
AX-111618923	16.283	1D	4	AX-111618923	91.872	1D		AX-109347649	37.922	2B	7	AX-109347649	12.74	2B-2
AX-111657285	16.283	1D	4	AX-111657285	91.872	1D		AX-109827047	37.922	2B	7	AX-109827047	12.74	2B-2
AX-89352046	16.283	1D	4	AX-89352046	91.872	1D		AX-109836225	37.922	2B	7	AX-109836225	12.74	2B-2
AX-89437054	16.283	1D	4	AX-89437054	91.872	1D		AX-109855284	37.922	2B	7	AX-109855284	12.74	2B-2
AX-94886765	16.283	1D	4	AX-94886765	91.872	1D		AX-110033566	37.922	2B	7	AX-110033566	12.74	2B-2
AX-110765925	16.936	1D	4	AX-110765925	106.229	1D		AX-110386853	37.922	2B	7	AX-110386853	12.66	2B-2
AX-109315064	18.771	1D	4	AX-109315064	94.196	1D		AX-110906386	37.922	2B	7	AX-110906386	12.74	2B-2
AX-110271583	18.771	1D	4	AX-110271583	94.196	1D		AX-110908355	37.922	2B	7	AX-110908355	12.74	2B-2
AX-110587550	18.771	1D	4	AX-110587550	94.196	1D		AX-111092822	37.922	2B	7	AX-111092822	12.66	2B-2
AX-110834003	18.771	1D	4	AX-110834003	94.196	1D		AX-111508913	37.922	2B	7	AX-111508913	12.74	2B-2
AX-111251692	18.771	1D	4	AX-111251692	94.196	1D		AX-108807092	39.185	2B	7	AX-108807092	15.861	2B-2
AX-111406281	18.771	1D	4	AX-111406281	94.196	1D		AX-109439054	39.543	2B	7	AX-109439054	16.065	2B-2
AX-111702915	18.771	1D	4	AX-111702915	94.196	1D		AX-110029425	39.543	2B	7	AX-110029425	16.065	2B-2
AX-89661632	19.787	1D	4	AX-89661632	94.196	1D		AX-111501420	39.938	2B	7	AX-111501420	15.553	2B-2
AX-108790326	22.469	1D	4	AX-108790326	94.196	1D		AX-110957832	40.351	2B	7	AX-110957832	15.38	2B-2
AX-108836783	22.469	1D	4	AX-108836783	94.196	1D		AX-111461729	40.351	2B	7	AX-111461729	15.104	2B-2
AX-108906037	22.469	1D	4	AX-108906037	94.196	1D		AX-108830280	40.887	2B	7	AX-108830280	23.619	2B-2
AX-108938687	22.469	1D	4	AX-108938687	94.196	1D		AX-108866613	40.887	2B	7	AX-108866613	23.619	2B-2
AX-109351942	22.469	1D	4	AX-109351942	94.196	1D		AX-109494631	40.887	2B	7	AX-109494631	23.619	2B-2
AX-109515530	22.469	1D	4	AX-109515530	94.196	1D		AX-109853469	40.887	2B	7	AX-109853469	23.619	2B-2
AX-109536630	22.469	1D	4	AX-109536630	94.196	1D		AX-110049360	40.887	2B	7	AX-110049360	23.619	2B-2
AX-109659479	22.469	1D	4	AX-109659479	94.196	1D		AX-110096537	40.887	2B	7	AX-110096537	23.619	2B-2
AX-109849585	22.469	1D	4	AX-109849585	94.196	1D		AX-110396077	40.887	2B	7	AX-110396077	23.619	2B-2
AX-109948550	22.469	1D	4	AX-109948550	94.196	1D		AX-111537364	40.887	2B	7	AX-111537364	23.619	2B-2
AX-110375279	22.469	1D	4	AX-110375279	94.196	1D		AX-108884194	42.826	2B	7	AX-108884194	27.905	2B-2
AX-110675573	22.469	1D	4	AX-110675573	94.196	1D		AX-109507945	42.99	2B	7	AX-109507945	22.077	2B-2
AX-110797726	22.469	1D	4	AX-110797726	94.196	1D		AX-108800791	43.049	2B	7	AX-108800791	28.077	2B-2
AX-110971929	22.469	1D	4	AX-110971929	94.196	1D		AX-109352812	43.049	2B	7	AX-109352812	27.905	2B-2
AX-111240962	22.469	1D	4	AX-111240962	94.196	1D		AX-110024591	43.049	2B	7	AX-110024591	28.077	2B-2
AX-111409823	22.469	1D	4	AX-111409823	94.196	1D		AX-89592048	43.049	2B	7	AX-89592048	21.434	2B-2
AX-86167557	22.469	1D	4	AX-86167557	94.196	1D		AX-108804059	43.259	2B	7	AX-108804059	20.943	2B-2
AX-111087365	23.806	1D	4	AX-111087365	87.508	1D		AX-108812852	43.259	2B	7	AX-108812852	20.463	2B-2
AX-108728375	25.556	1D	4	AX-108728375	94.196	1D		AX-108833673	43.259	2B	7	AX-108833673	20.72	2B-2
AX-108735057	25.556	1D	4	AX-108735057	94.196	1D		AX-108837834	43.259	2B	7	AX-108837834	20.72	2B-2
AX-108744097	25.556	1D	4	AX-108744097	94.196	1D		AX-108963682	43.259	2B	7	AX-108963682	20.72	2B-2
AX-108747174	25.556	1D	4	AX-108747174	94.196	1D		AX-108964992	43.259	2B	7	AX-108964992	20.72	2B-2
AX-108749337	25.556	1D	4	AX-108749337	94.196	1D		AX-108988896	43.259	2B	7	AX-108988896	20.463	2B-2
AX-108753207	25.556	1D	4	AX-108753207	94.196	1D		AX-109077344	43.259	2B	7	AX-109077344	20.72	2B-2
AX-108766885	25.556	1D	4	AX-108766885	94.196	1D		AX-109316748	43.259	2B	7	AX-109316748	20.72	2B-2
AX-108767325	25.556	1D	4	AX-108767325	94.196	1D		AX-109376187	43.259	2B	7	AX-109376187	20.72	2B-2
AX-108772887	25.556	1D	4	AX-108772887	94.196	1D		AX-109394325	43.259	2B	7	AX-109394325	20.463	2B-2
AX-108777030	25.556	1D	4	AX-108777030	94.196	1D		AX-109422969	43.259	2B	7	AX-109422969	20.72	2B-2
AX-108793643	25.556	1D	4	AX-108793643	94.196	1D		AX-109504402	43.259	2B	7	AX-109504402	20.463	2B-2
AX-108797084	25.556	1D	4	AX-108797084	94.196	1D		AX-109885286	43.259	2B	7	AX-109885286	20.463	2B-2
AX-108797501	25.556	1D	4	AX-108797501	94.196	1D		AX-109885471	43.259	2B	7	AX-109885471	20.943	2B-2
AX-108803038	25.556	1D	4	AX-108803038	94.196	1D		AX-109889385	43.259	2B	7	AX-109889385	20.72	2B-2
AX-108808449	25.556	1D	4	AX-108808449	94.196	1D		AX-109948966	43.259	2B	7	AX-109948966	20.72	2B-2
AX-108818924	25.556	1D	4	AX-108818924	94.196	1D		AX-110024870	43.259	2B	7	AX-110024870	20.72	2B-2
AX-108820545	25.556	1D	4	AX-108820545	94.196	1D		AX-110099006	43.259	2B	7	AX-110099006	20.72	2B-2
AX-108821144	25.556	1D	4	AX-108821144	94.196	1D		AX-110122413	43.259	2B	7	AX-110122413	20.463	2B-2
AX-108824205	25.556	1D	4	AX-108824205	94.196	1D		AX-110484195	43.259	2B	7	AX-110484195	20.72	2B-2
AX-108826925	25.556	1D	4	AX-108826925	94.196	1D		AX-110505257	43.259	2B	7	AX-110505257	20.72	2B-2
AX-108831626	25.556	1D	4	AX-108831626	94.196	1D		AX-110511315	43.259	2B	7	AX-110511315	20.72	2B-2
AX-108843410	25.556	1D	4	AX-108843410	94.196	1D		AX-110642331	43.259	2B	7	AX-110642331	20.463	2B-2
AX-108844649	25.556	1D	4	AX-108844649	94.196	1D		AX-110645975	43.259	2B	7	AX-110645975	20.943	2B-2
AX-108850618	25.556	1D	4	AX-108850618	94.196	1D		AX-110905839	43.259	2B	7	AX-110905839	20.72	2B-2
AX-108854007	25.556	1D	4	AX-108854007	94.196	1D		AX-110945324	43.259	2B	7	AX-110945324	20.72	2B-2
AX-108862065	25.556	1D	4	AX-108862065	94.196	1D		AX-110950084	43.259	2B	7	AX-110950084	20.463	2B-2
AX-108922872	25.556	1D	4	AX-108922872	94.196	1D		AX-111023626	43.259	2B	7	AX-111023626	20.72	2B-2
AX-108928703	25.556	1D	4	AX-108928703	94.196	1D		AX-111026674	43.259	2B	7	AX-111026674	20.463	2B-2
AX-108939798	25.556	1D	4	AX-108939798	94.196	1D		AX-111134839	43.259	2B	7	AX-111134839	20.72	2B-2
AX-108951410	25.556	1D	4	AX-108951410	94.196	1D		AX-111166288	43.259	2B	7	AX-111166288	20.463	2B-2
AX-108971872	25.556	1D	4	AX-108971872	94.196	1D		AX-111172477	43.259	2B	7	AX-111172477	20.72	2B-2
AX-108995446	25.556	1D	4	AX-108995446	94.196	1D		AX-111461182	43.259	2B	7	AX-111461182	20.72	2B-2
AX-109061102	25.556	1D	4	AX-109061102	94.196	1D		AX-111585543	43.259	2B	7	AX-111585543	20.72	2B-2
AX-109080945	25.556	1D	4	AX-109080945	94.196	1D		AX-111615072	43.259	2B	7	AX-111615072	20.72	2B-2
AX-109124335	25.556	1D	4	AX-109124335	94.196	1D		AX-111678685	43.259	2B	7	AX-111678685	20.72	2B-2
AX-109134235	25.556	1D	4	AX-109134235	94.196	1D		AX-111696537	43.259	2B	7	AX-111696537	20.943	2B-2
AX-109181193	25.556	1D	4	AX-109181193	94.196	1D		AX-111698719	43.259	2B	7	AX-111698719	20.72	2B-2
AX-109183579	25.556	1D	4	AX-109183579	94.196	1D		AX-110418940	43.599	2B	7	AX-110418940	23.619	2B-2
AX-109240104	25.556	1D	4	AX-109240104	94.196	1D		AX-110499407	43.599	2B	7	AX-110499407	23.619	2B-2
AX-109258815	25.556	1D	4	AX-109258815	94.196	1D		AX-111081929	43.599	2B	7	AX-111081929	23.619	2B-2
AX-109273972	25.556	1D	4	AX-109273972	94.196	1D		AX-110994902	44.958	2B	7	AX-110994902	22.548	2B-2
AX-109273982	25.556	1D	4	AX-109273982	94.196	1D		AX-109421413	45.343	2B	7	AX-109421413	22.682	2B-2
AX-109274762	25.556	1D	4	AX-109274762	94.196	1D		AX-110193357	46.351	2B	7	AX-110193357	22.682	2B-2
AX-109284141	25.556	1D	4	AX-109284141	94.196	1D		AX-110613560	46.351	2B	7	AX-110613560	22.682	2B-2
AX-109288330	25.556	1D	4	AX-109288330	94.196	1D		AX-109959683	46.755	2B	7	AX-109959683	25.652	2B-2
AX-109294555	25.556	1D	4	AX-109294555	94.196	1D		AX-110055844	46.755	2B	7	AX-110055844	25.447	2B-2
AX-109317833	25.556	1D	4	AX-109317833	94.196	1D		AX-110062905	46.755	2B	7	AX-110062905	24.631	2B-2
AX-109319986	25.556	1D	4	AX-109319986	94.196	1D		AX-111003717	46.755	2B	7	AX-111003717	25.447	2B-2
AX-109324034	25.556	1D	4	AX-109324034	94.196	1D		AX-108980566	47.494	2B	7	AX-108980566	25.652	2B-2
AX-109338064	25.556	1D	4	AX-109338064	94.196	1D		AX-111453149	47.494	2B	7	AX-111453149	25.652	2B-2
AX-109353826	25.556	1D	4	AX-109353826	94.196	1D		AX-110373062	47.731	2B	7	AX-110373062	24.631	2B-2
AX-109360337	25.556	1D	4	AX-109360337	94.196	1D		AX-109327254	48.196	2B	7	AX-109327254	25.447	2B-2
AX-109361650	25.556	1D	4	AX-109361650	94.196	1D		AX-109359046	50.734	2B	7	AX-109359046	25.652	2B-2
AX-109369109	25.556	1D	4	AX-109369109	94.196	1D		AX-109921595	50.734	2B	7	AX-109921595	25.895	2B-2
AX-109386920	25.556	1D	4	AX-109386920	94.196	1D		AX-110044987	50.734	2B	7	AX-110044987	25.895	2B-2
AX-109388056	25.556	1D	4	AX-109388056	94.196	1D		AX-110502108	50.734	2B	7	AX-110502108	25.652	2B-2
AX-109401901	25.556	1D	4	AX-109401901	94.196	1D		AX-111481535	50.734	2B	7	AX-111481535	25.652	2B-2
AX-109404597	25.556	1D	4	AX-109404597	94.196	1D		AX-111825402	58.898	2B	7	AX-111825402	11.672	2B-1
AX-109406757	25.556	1D	4	AX-109406757	94.196	1D		AX-108757102	63.944	2B	7	AX-108757102	35.131	2B-2
AX-109410376	25.556	1D	4	AX-109410376	94.196	1D		AX-109328607	65.085	2B	7	AX-109328607	2.687	2B-1
AX-109417547	25.556	1D	4	AX-109417547	94.196	1D		AX-108752545	65.274	2B	7	AX-108752545	38.139	2B-2
AX-109458670	25.556	1D	4	AX-109458670	94.196	1D		AX-109837764	65.274	2B	7	AX-109837764	36.883	2B-2
AX-109467507	25.556	1D	4	AX-109467507	94.196	1D		AX-110062500	65.274	2B	7	AX-110062500	38.139	2B-2
AX-109470725	25.556	1D	4	AX-109470725	94.196	1D		AX-110571313	65.274	2B	7	AX-110571313	36.167	2B-2
AX-109471384	25.556	1D	4	AX-109471384	94.196	1D		AX-110673774	65.274	2B	7	AX-110673774	36.528	2B-2
AX-109477224	25.556	1D	4	AX-109477224	94.196	1D		AX-110934424	65.274	2B	7	AX-110934424	36.167	2B-2
AX-109480580	25.556	1D	4	AX-109480580	94.196	1D		AX-110941614	65.274	2B	7	AX-110941614	36.883	2B-2
AX-109493072	25.556	1D	4	AX-109493072	94.196	1D		AX-111058545	65.274	2B	7	AX-111058545	38.573	2B-2
AX-109497014	25.556	1D	4	AX-109497014	94.196	1D		AX-111671417	65.274	2B	7	AX-111671417	36.883	2B-2
AX-109518207	25.556	1D	4	AX-109518207	94.196	1D		AX-108987461	65.822	2B	7	AX-108987461	14.217	2B-1
AX-109519176	25.556	1D	4	AX-109519176	94.196	1D		AX-110468597	65.822	2B	7	AX-110468597	14.217	2B-1
AX-109570632	25.556	1D	4	AX-109570632	94.196	1D		AX-109074078	66.107	2B	7	AX-109074078	38.139	2B-2
AX-109605696	25.556	1D	4	AX-109605696	94.196	1D		AX-109882373	66.107	2B	7	AX-109882373	37.69	2B-2
AX-109605745	25.556	1D	4	AX-109605745	94.196	1D		AX-109364389	66.438	2B	7	AX-109364389	41.261	2B-2
AX-109606313	25.556	1D	4	AX-109606313	94.196	1D		AX-109990721	67.573	2B	7	AX-109990721	41.412	2B-2
AX-109627222	25.556	1D	4	AX-109627222	94.196	1D		AX-111019809	67.573	2B	7	AX-111019809	41.261	2B-2
AX-109640446	25.556	1D	4	AX-109640446	94.196	1D		AX-111071301	68.361	2B	7	AX-111071301	41.896	2B-2
AX-109658445	25.556	1D	4	AX-109658445	94.196	1D		AX-109481686	68.888	2B	7	AX-109481686	39.708	2B-2
AX-109711022	25.556	1D	4	AX-109711022	94.196	1D		AX-111180018	69.654	2B	7	AX-111180018	41.896	2B-2
AX-109728400	25.556	1D	4	AX-109728400	94.196	1D		AX-111449284	69.654	2B	7	AX-111449284	41.896	2B-2
AX-109748677	25.556	1D	4	AX-109748677	94.196	1D		AX-108945173	70.503	2B	7	AX-108945173	49.965	2B-2
AX-109749955	25.556	1D	4	AX-109749955	94.196	1D		AX-109271530	70.503	2B	7	AX-109271530	49.965	2B-2
AX-109777516	25.556	1D	4	AX-109777516	94.196	1D		AX-109276731	70.503	2B	7	AX-109276731	49.965	2B-2
AX-109817522	25.556	1D	4	AX-109817522	94.196	1D		AX-109328913	70.503	2B	7	AX-109328913	49.965	2B-2
AX-109818866	25.556	1D	4	AX-109818866	94.196	1D		AX-109352462	70.503	2B	7	AX-109352462	49.965	2B-2
AX-109821204	25.556	1D	4	AX-109821204	94.196	1D		AX-109459643	70.503	2B	7	AX-109459643	49.965	2B-2
AX-109822742	25.556	1D	4	AX-109822742	94.196	1D		AX-109576985	70.503	2B	7	AX-109576985	49.965	2B-2
AX-109834055	25.556	1D	4	AX-109834055	94.196	1D		AX-109816623	70.503	2B	7	AX-109816623	49.965	2B-2
AX-109838477	25.556	1D	4	AX-109838477	94.196	1D		AX-109893764	70.503	2B	7	AX-109893764	49.965	2B-2
AX-109842481	25.556	1D	4	AX-109842481	94.196	1D		AX-110933107	70.503	2B	7	AX-110933107	49.965	2B-2
AX-109846258	25.556	1D	4	AX-109846258	94.196	1D		AX-111589515	70.503	2B	7	AX-111589515	49.965	2B-2
AX-109847623	25.556	1D	4	AX-109847623	94.196	1D		AX-109451490	72.342	2B	7	AX-109451490	40.548	2B-2
AX-109857710	25.556	1D	4	AX-109857710	94.196	1D		AX-110546949	74.601	2B	7	AX-110546949	45.326	2B-2
AX-109857957	25.556	1D	4	AX-109857957	94.196	1D		AX-111487903	74.601	2B	7	AX-111487903	45.326	2B-2
AX-109878285	25.556	1D	4	AX-109878285	94.196	1D		AX-111684920	74.601	2B	7	AX-111684920	45.326	2B-2
AX-109880742	25.556	1D	4	AX-109880742	94.196	1D		AX-108803498	79.094	2B	7	AX-108803498	47.724	2B-2
AX-109886818	25.556	1D	4	AX-109886818	94.196	1D		AX-109842666	97.84	2B	7	AX-109842666	75.692	2B-2
AX-109887148	25.556	1D	4	AX-109887148	94.196	1D		AX-108801181	98.257	2B	7	AX-108801181	71.009	2B-2
AX-109896475	25.556	1D	4	AX-109896475	94.196	1D		AX-109345580	99.671	2B	7	AX-109345580	69.383	2B-2
AX-109896839	25.556	1D	4	AX-109896839	94.196	1D		AX-110432814	99.671	2B	7	AX-110432814	69.383	2B-2
AX-109905695	25.556	1D	4	AX-109905695	94.196	1D		AX-110953569	99.671	2B	7	AX-110953569	69.383	2B-2
AX-109907448	25.556	1D	4	AX-109907448	94.196	1D		AX-111081804	99.671	2B	7	AX-111081804	69.383	2B-2
AX-109923445	25.556	1D	4	AX-109923445	94.196	1D		AX-111762792	99.671	2B	7	AX-111762792	69.383	2B-2
AX-109927935	25.556	1D	4	AX-109927935	94.196	1D		AX-110607790	100.119	2B	7	AX-110607790	77.531	2B-2
AX-109932047	25.556	1D	4	AX-109932047	94.196	1D		AX-108993436	100.8	2B	7	AX-108993436	75.692	2B-2
AX-109937059	25.556	1D	4	AX-109937059	94.196	1D		AX-110544009	6.451	2D	8	AX-110544009	110.056	2D-1
AX-109937211	25.556	1D	4	AX-109937211	94.196	1D		AX-111151907	7.969	2D	8	AX-111151907	110.056	2D-1
AX-109937893	25.556	1D	4	AX-109937893	94.196	1D		AX-111699181	22.695	2D	8	AX-111699181	95.417	2D-1
AX-109938009	25.556	1D	4	AX-109938009	94.196	1D		AX-110074419	31.565	2D	8	AX-110074419	74.84	2D-1
AX-109951095	25.556	1D	4	AX-109951095	94.196	1D		AX-110234653	31.565	2D	8	AX-110234653	75.454	2D-1
AX-109955267	25.556	1D	4	AX-109955267	94.196	1D		AX-111497745	33.022	2D	8	AX-111497745	79.312	2D-1
AX-109971080	25.556	1D	4	AX-109971080	94.196	1D		AX-110558888	36.747	2D	8	AX-110558888	130.279	2D-1
AX-109989285	25.556	1D	4	AX-109989285	94.196	1D		AX-111039289	38.17	2D	8	AX-111039289	127.116	2D-1
AX-110001474	25.556	1D	4	AX-110001474	94.196	1D		AX-111430851	38.17	2D	8	AX-111430851	127.116	2D-1
AX-110001922	25.556	1D	4	AX-110001922	94.196	1D		AX-108828130	38.711	2D	8	AX-108828130	126.493	2D-1
AX-110028524	25.556	1D	4	AX-110028524	94.196	1D		AX-109859098	38.711	2D	8	AX-109859098	126.493	2D-1
AX-110049513	25.556	1D	4	AX-110049513	94.196	1D		AX-110781772	38.711	2D	8	AX-110781772	126.493	2D-1
AX-110074859	25.556	1D	4	AX-110074859	94.196	1D		AX-108912943	39.54	2D	8	AX-108912943	126.493	2D-1
AX-110094696	25.556	1D	4	AX-110094696	94.196	1D		AX-109501942	42.544	2D	8	AX-109501942	134.299	2D-1
AX-110098706	25.556	1D	4	AX-110098706	94.196	1D		AX-110010295	46.25	2D	8	AX-110010295	130.279	2D-1
AX-110150906	25.556	1D	4	AX-110150906	94.196	1D		AX-109606960	61.275	2D	8	AX-109606960	45.158	2D-1
AX-110168814	25.556	1D	4	AX-110168814	94.196	1D		AX-110516154	61.275	2D	8	AX-110516154	45.158	2D-1
AX-110202022	25.556	1D	4	AX-110202022	94.196	1D		AX-111074214	62.811	2D	8	AX-111074214	45.341	2D-1
AX-110221710	25.556	1D	4	AX-110221710	94.196	1D		AX-109790969	64.978	2D	8	AX-109790969	79.259	7B
AX-110283505	25.556	1D	4	AX-110283505	94.196	1D		AX-111318850	75.49	2D	8	AX-111318850	160.992	2D-1
AX-110294842	25.556	1D	4	AX-110294842	94.196	1D		AX-111601893	75.49	2D	8	AX-111601893	160.261	2D-1
AX-110312062	25.556	1D	4	AX-110312062	94.196	1D		AX-108917466	77.138	2D	8	AX-108917466	42.817	2D-1
AX-110348180	25.556	1D	4	AX-110348180	94.196	1D		AX-110273679	77.138	2D	8	AX-110273679	42.817	2D-1
AX-110348635	25.556	1D	4	AX-110348635	94.196	1D		AX-110075544	83	2D	8	AX-110075544	56.404	2D-2
AX-110349877	25.556	1D	4	AX-110349877	94.196	1D		AX-94540460	92.525	2D	8	AX-94540460	56.404	2D-2
AX-110360575	25.556	1D	4	AX-110360575	94.196	1D		AX-89629279	94.3	2D	8	AX-89629279	160.578	2D-1
AX-110362020	25.556	1D	4	AX-110362020	94.196	1D		AX-109843731	97.01	2D	8	AX-109843731	159.379	2D-1
AX-110363717	25.556	1D	4	AX-110363717	94.196	1D		AX-110023925	97.01	2D	8	AX-110023925	159.379	2D-1
AX-110365042	25.556	1D	4	AX-110365042	94.196	1D		AX-111504118	97.01	2D	8	AX-111504118	159.379	2D-1
AX-110384841	25.556	1D	4	AX-110384841	94.196	1D		AX-110002863	97.952	2D	8	AX-110002863	158.686	2D-1
AX-110385782	25.556	1D	4	AX-110385782	94.196	1D		AX-110007515	97.952	2D	8	AX-110007515	158.918	2D-1
AX-110404370	25.556	1D	4	AX-110404370	94.196	1D		AX-111705929	105.066	2D	8	AX-111705929	40.272	2D-2
AX-110412499	25.556	1D	4	AX-110412499	94.196	1D		AX-108861854	105.59	2D	8	AX-108861854	38.08	2D-2
AX-110415080	25.556	1D	4	AX-110415080	94.196	1D		AX-109316972	122.273	2D	8	AX-109316972	27.287	2D-2
AX-110417218	25.556	1D	4	AX-110417218	94.196	1D		AX-109452714	128.936	2D	8	AX-109452714	6.725	2D-2
AX-110417363	25.556	1D	4	AX-110417363	94.196	1D		AX-109469563	128.936	2D	8	AX-109469563	4.875	2D-2
AX-110434289	25.556	1D	4	AX-110434289	94.196	1D		AX-110168677	128.936	2D	8	AX-110168677	4.875	2D-2
AX-110438274	25.556	1D	4	AX-110438274	94.196	1D		AX-110466435	128.936	2D	8	AX-110466435	4.875	2D-2
AX-110442561	25.556	1D	4	AX-110442561	94.196	1D		AX-110946369	128.936	2D	8	AX-110946369	4.13	2D-2
AX-110445193	25.556	1D	4	AX-110445193	94.196	1D		AX-110991640	128.936	2D	8	AX-110991640	4.875	2D-2
AX-110448132	25.556	1D	4	AX-110448132	94.196	1D		AX-111593778	128.936	2D	8	AX-111593778	6.725	2D-2
AX-110448497	25.556	1D	4	AX-110448497	94.196	1D		AX-110096961	130.176	2D	8	AX-110096961	4.13	2D-2
AX-110449808	25.556	1D	4	AX-110449808	94.196	1D		AX-109894807	132.487	2D	8	AX-109894807	4.13	2D-2
AX-110454134	25.556	1D	4	AX-110454134	94.196	1D		AX-111660432	132.487	2D	8	AX-111660432	4.13	2D-2
AX-110454429	25.556	1D	4	AX-110454429	94.196	1D		AX-108778899	134.548	2D	8	AX-108778899	7.606	2D-2
AX-110463754	25.556	1D	4	AX-110463754	94.196	1D		AX-109338052	134.548	2D	8	AX-109338052	1.627	2D-2
AX-110477836	25.556	1D	4	AX-110477836	94.196	1D		AX-110518548	134.548	2D	8	AX-110518548	1.627	2D-2
AX-110482697	25.556	1D	4	AX-110482697	94.196	1D		AX-111528013	134.548	2D	8	AX-111528013	1.627	2D-2
AX-110485768	25.556	1D	4	AX-110485768	94.196	1D		AX-94613237	134.548	2D	8	AX-94613237	1.627	2D-2
AX-110486579	25.556	1D	4	AX-110486579	94.196	1D		AX-110460527	137.641	2D	8	AX-110460527	1.627	2D-2
AX-110488528	25.556	1D	4	AX-110488528	94.196	1D		AX-110552569	137.641	2D	8	AX-110552569	0	2D-2
AX-110507380	25.556	1D	4	AX-110507380	94.196	1D		AX-108728793	3.288	3A	9	AX-108728793	107.291	3A
AX-110509401	25.556	1D	4	AX-110509401	94.196	1D		AX-108729031	3.288	3A	9	AX-108729031	110.548	3A
AX-110527646	25.556	1D	4	AX-110527646	94.196	1D		AX-108753757	3.288	3A	9	AX-108753757	110.548	3A
AX-110530671	25.556	1D	4	AX-110530671	94.196	1D		AX-108772543	3.288	3A	9	AX-108772543	110.548	3A
AX-110533980	25.556	1D	4	AX-110533980	94.196	1D		AX-108772555	3.288	3A	9	AX-108772555	107.291	3A
AX-110536073	25.556	1D	4	AX-110536073	94.196	1D		AX-108801169	3.288	3A	9	AX-108801169	107.291	3A
AX-110547550	25.556	1D	4	AX-110547550	94.196	1D		AX-108821962	3.288	3A	9	AX-108821962	107.291	3A
AX-110556791	25.556	1D	4	AX-110556791	94.196	1D		AX-108890014	3.288	3A	9	AX-108890014	107.291	3A
AX-110562766	25.556	1D	4	AX-110562766	94.196	1D		AX-108898525	3.288	3A	9	AX-108898525	107.291	3A
AX-110584523	25.556	1D	4	AX-110584523	94.196	1D		AX-108917324	3.288	3A	9	AX-108917324	110.548	3A
AX-110594726	25.556	1D	4	AX-110594726	94.196	1D		AX-108921945	3.288	3A	9	AX-108921945	107.291	3A
AX-110626321	25.556	1D	4	AX-110626321	94.196	1D		AX-108938759	3.288	3A	9	AX-108938759	107.291	3A
AX-110627624	25.556	1D	4	AX-110627624	94.196	1D		AX-108948880	3.288	3A	9	AX-108948880	110.548	3A
AX-110674043	25.556	1D	4	AX-110674043	94.196	1D		AX-108977388	3.288	3A	9	AX-108977388	107.291	3A
AX-110714585	25.556	1D	4	AX-110714585	94.196	1D		AX-109031381	3.288	3A	9	AX-109031381	107.291	3A
AX-110718041	25.556	1D	4	AX-110718041	94.196	1D		AX-109053080	3.288	3A	9	AX-109053080	108.392	3A
AX-110805531	25.556	1D	4	AX-110805531	94.196	1D		AX-109060938	3.288	3A	9	AX-109060938	107.291	3A
AX-110830189	25.556	1D	4	AX-110830189	94.196	1D		AX-109382699	3.288	3A	9	AX-109382699	107.291	3A
AX-110840442	25.556	1D	4	AX-110840442	94.196	1D		AX-109391586	3.288	3A	9	AX-109391586	107.291	3A
AX-110893206	25.556	1D	4	AX-110893206	94.196	1D		AX-109394676	3.288	3A	9	AX-109394676	110.548	3A
AX-110895001	25.556	1D	4	AX-110895001	94.196	1D		AX-109395493	3.288	3A	9	AX-109395493	108.392	3A
AX-110896207	25.556	1D	4	AX-110896207	94.196	1D		AX-109410494	3.288	3A	9	AX-109410494	107.291	3A
AX-110912614	25.556	1D	4	AX-110912614	94.196	1D		AX-109445299	3.288	3A	9	AX-109445299	107.291	3A
AX-110923658	25.556	1D	4	AX-110923658	94.196	1D		AX-109496827	3.288	3A	9	AX-109496827	107.291	3A
AX-110932598	25.556	1D	4	AX-110932598	94.196	1D		AX-109816196	3.288	3A	9	AX-109816196	110.548	3A
AX-110941843	25.556	1D	4	AX-110941843	94.196	1D		AX-109830235	3.288	3A	9	AX-109830235	107.291	3A
AX-110953019	25.556	1D	4	AX-110953019	94.196	1D		AX-109835114	3.288	3A	9	AX-109835114	107.291	3A
AX-110953072	25.556	1D	4	AX-110953072	94.196	1D		AX-109860282	3.288	3A	9	AX-109860282	107.291	3A
AX-110959270	25.556	1D	4	AX-110959270	94.196	1D		AX-109862867	3.288	3A	9	AX-109862867	110.548	3A
AX-110964678	25.556	1D	4	AX-110964678	94.196	1D		AX-109863662	3.288	3A	9	AX-109863662	107.291	3A
AX-110966807	25.556	1D	4	AX-110966807	94.196	1D		AX-109866671	3.288	3A	9	AX-109866671	107.291	3A
AX-110970511	25.556	1D	4	AX-110970511	94.196	1D		AX-109882206	3.288	3A	9	AX-109882206	107.291	3A
AX-110998816	25.556	1D	4	AX-110998816	94.196	1D		AX-109919990	3.288	3A	9	AX-109919990	107.291	3A
AX-110998994	25.556	1D	4	AX-110998994	94.196	1D		AX-109976514	3.288	3A	9	AX-109976514	107.291	3A
AX-110999254	25.556	1D	4	AX-110999254	94.196	1D		AX-110009344	3.288	3A	9	AX-110009344	107.291	3A
AX-111006618	25.556	1D	4	AX-111006618	94.196	1D		AX-110023742	3.288	3A	9	AX-110023742	110.548	3A
AX-111011859	25.556	1D	4	AX-111011859	94.196	1D		AX-110067793	3.288	3A	9	AX-110067793	110.548	3A
AX-111016450	25.556	1D	4	AX-111016450	94.196	1D		AX-110171908	3.288	3A	9	AX-110171908	107.291	3A
AX-111028035	25.556	1D	4	AX-111028035	94.196	1D		AX-110375431	3.288	3A	9	AX-110375431	110.548	3A
AX-111033670	25.556	1D	4	AX-111033670	94.196	1D		AX-110382464	3.288	3A	9	AX-110382464	108.392	3A
AX-111042981	25.556	1D	4	AX-111042981	94.196	1D		AX-110383566	3.288	3A	9	AX-110383566	107.291	3A
AX-111045350	25.556	1D	4	AX-111045350	94.196	1D		AX-110385614	3.288	3A	9	AX-110385614	111.433	3A
AX-111051925	25.556	1D	4	AX-111051925	94.196	1D		AX-110405435	3.288	3A	9	AX-110405435	107.291	3A
AX-111053289	25.556	1D	4	AX-111053289	94.196	1D		AX-110409623	3.288	3A	9	AX-110409623	107.291	3A
AX-111056429	25.556	1D	4	AX-111056429	94.196	1D		AX-110414233	3.288	3A	9	AX-110414233	107.291	3A
AX-111060224	25.556	1D	4	AX-111060224	94.196	1D		AX-110448936	3.288	3A	9	AX-110448936	107.291	3A
AX-111063505	25.556	1D	4	AX-111063505	94.196	1D		AX-110458199	3.288	3A	9	AX-110458199	110.548	3A
AX-111067484	25.556	1D	4	AX-111067484	94.196	1D		AX-110495702	3.288	3A	9	AX-110495702	108.392	3A
AX-111073514	25.556	1D	4	AX-111073514	94.196	1D		AX-110534076	3.288	3A	9	AX-110534076	107.291	3A
AX-111083264	25.556	1D	4	AX-111083264	94.196	1D		AX-110534642	3.288	3A	9	AX-110534642	107.291	3A
AX-111085053	25.556	1D	4	AX-111085053	94.196	1D		AX-110548249	3.288	3A	9	AX-110548249	107.291	3A
AX-111089569	25.556	1D	4	AX-111089569	94.196	1D		AX-110591632	3.288	3A	9	AX-110591632	107.291	3A
AX-111122157	25.556	1D	4	AX-111122157	94.196	1D		AX-110602113	3.288	3A	9	AX-110602113	110.548	3A
AX-111133532	25.556	1D	4	AX-111133532	94.196	1D		AX-110602564	3.288	3A	9	AX-110602564	108.392	3A
AX-111140836	25.556	1D	4	AX-111140836	94.196	1D		AX-110604125	3.288	3A	9	AX-110604125	107.291	3A
AX-111142978	25.556	1D	4	AX-111142978	94.196	1D		AX-110631357	3.288	3A	9	AX-110631357	107.291	3A
AX-111144748	25.556	1D	4	AX-111144748	94.196	1D		AX-110672286	3.288	3A	9	AX-110672286	107.291	3A
AX-111147911	25.556	1D	4	AX-111147911	94.196	1D		AX-110712121	3.288	3A	9	AX-110712121	107.291	3A
AX-111153175	25.556	1D	4	AX-111153175	94.196	1D		AX-110919428	3.288	3A	9	AX-110919428	110.548	3A
AX-111281043	25.556	1D	4	AX-111281043	94.196	1D		AX-110943930	3.288	3A	9	AX-110943930	107.291	3A
AX-111289007	25.556	1D	4	AX-111289007	94.196	1D		AX-110949831	3.288	3A	9	AX-110949831	108.392	3A
AX-111359146	25.556	1D	4	AX-111359146	94.196	1D		AX-110979974	3.288	3A	9	AX-110979974	110.548	3A
AX-111374638	25.556	1D	4	AX-111374638	94.196	1D		AX-110990079	3.288	3A	9	AX-110990079	110.548	3A
AX-111379322	25.556	1D	4	AX-111379322	94.196	1D		AX-110997067	3.288	3A	9	AX-110997067	107.291	3A
AX-111384150	25.556	1D	4	AX-111384150	94.196	1D		AX-111072779	3.288	3A	9	AX-111072779	107.291	3A
AX-111444327	25.556	1D	4	AX-111444327	94.196	1D		AX-111100766	3.288	3A	9	AX-111100766	107.291	3A
AX-111461657	25.556	1D	4	AX-111461657	94.196	1D		AX-111147819	3.288	3A	9	AX-111147819	107.291	3A
AX-111472854	25.556	1D	4	AX-111472854	94.196	1D		AX-111153043	3.288	3A	9	AX-111153043	110.548	3A
AX-111489973	25.556	1D	4	AX-111489973	94.196	1D		AX-111164276	3.288	3A	9	AX-111164276	108.392	3A
AX-111490095	25.556	1D	4	AX-111490095	94.196	1D		AX-111231050	3.288	3A	9	AX-111231050	108.392	3A
AX-111502955	25.556	1D	4	AX-111502955	94.196	1D		AX-111460264	3.288	3A	9	AX-111460264	107.291	3A
AX-111508994	25.556	1D	4	AX-111508994	94.196	1D		AX-111475163	3.288	3A	9	AX-111475163	107.291	3A
AX-111519308	25.556	1D	4	AX-111519308	94.196	1D		AX-111490299	3.288	3A	9	AX-111490299	108.392	3A
AX-111522657	25.556	1D	4	AX-111522657	94.196	1D		AX-111507661	3.288	3A	9	AX-111507661	107.291	3A
AX-111548518	25.556	1D	4	AX-111548518	94.196	1D		AX-111521361	3.288	3A	9	AX-111521361	108.392	3A
AX-111567560	25.556	1D	4	AX-111567560	94.196	1D		AX-111602060	3.288	3A	9	AX-111602060	107.291	3A
AX-111591883	25.556	1D	4	AX-111591883	94.196	1D		AX-111602452	3.288	3A	9	AX-111602452	107.291	3A
AX-111616361	25.556	1D	4	AX-111616361	94.196	1D		AX-111617778	3.288	3A	9	AX-111617778	107.291	3A
AX-111618602	25.556	1D	4	AX-111618602	94.196	1D		AX-111625123	3.288	3A	9	AX-111625123	107.291	3A
AX-111620854	25.556	1D	4	AX-111620854	94.196	1D		AX-111627146	3.288	3A	9	AX-111627146	107.291	3A
AX-111623484	25.556	1D	4	AX-111623484	94.196	1D		AX-111653822	3.288	3A	9	AX-111653822	107.291	3A
AX-111624787	25.556	1D	4	AX-111624787	94.196	1D		AX-111674603	3.288	3A	9	AX-111674603	110.548	3A
AX-111703189	25.556	1D	4	AX-111703189	94.196	1D		AX-111698315	3.288	3A	9	AX-111698315	108.392	3A
AX-111712985	25.556	1D	4	AX-111712985	94.196	1D		AX-111703137	3.288	3A	9	AX-111703137	110.548	3A
AX-111713476	25.556	1D	4	AX-111713476	94.196	1D		AX-111785327	3.288	3A	9	AX-111785327	110.548	3A
AX-111735891	25.556	1D	4	AX-111735891	94.196	1D		AX-111831520	3.288	3A	9	AX-111831520	107.291	3A
AX-111738512	25.556	1D	4	AX-111738512	94.196	1D		AX-89410849	3.288	3A	9	AX-89410849	107.291	3A
AX-111741004	25.556	1D	4	AX-111741004	94.196	1D		AX-94596122	3.288	3A	9	AX-94596122	110.548	3A
AX-111764487	25.556	1D	4	AX-111764487	94.196	1D		AX-95632294	3.288	3A	9	AX-95632294	107.291	3A
AX-111800013	25.556	1D	4	AX-111800013	94.196	1D		AX-111522081	3.94	3A	9	AX-111522081	97.992	3A
AX-111803941	25.556	1D	4	AX-111803941	94.196	1D		AX-110582732	4.457	3A	9	AX-110582732	99.082	3A
AX-111839317	25.556	1D	4	AX-111839317	94.196	1D		AX-111701365	4.457	3A	9	AX-111701365	99.082	3A
AX-111871499	25.556	1D	4	AX-111871499	94.196	1D		AX-109430476	5.264	3A	9	AX-109430476	96.067	3A
AX-111930822	25.556	1D	4	AX-111930822	94.196	1D		AX-108830725	6.912	3A	9	AX-108830725	101.377	3A
AX-111957201	25.556	1D	4	AX-111957201	94.196	1D		AX-109039871	6.912	3A	9	AX-109039871	101.377	3A
AX-86171181	25.556	1D	4	AX-86171181	94.196	1D		AX-109979703	6.912	3A	9	AX-109979703	101.377	3A
AX-94392760	25.556	1D	4	AX-94392760	94.196	1D		AX-110917484	6.912	3A	9	AX-110917484	101.377	3A
AX-94413905	25.556	1D	4	AX-94413905	94.196	1D		AX-111551830	6.912	3A	9	AX-111551830	101.377	3A
AX-111904221	25.999	1D	4	AX-111904221	94.196	1D		AX-109403400	8.352	3A	9	AX-109403400	107.797	3A
AX-110091413	32.102	1D	4	AX-110091413	45.088	1D		AX-110025072	8.352	3A	9	AX-110025072	107.797	3A
AX-108911284	32.452	1D	4	AX-108911284	44.308	1D		AX-108755288	8.821	3A	9	AX-108755288	105.066	3A
AX-108915656	32.452	1D	4	AX-108915656	45.088	1D		AX-108825815	8.821	3A	9	AX-108825815	105.066	3A
AX-109124835	32.452	1D	4	AX-109124835	45.088	1D		AX-108840036	8.821	3A	9	AX-108840036	105.066	3A
AX-109440131	32.452	1D	4	AX-109440131	44.308	1D		AX-108861464	8.821	3A	9	AX-108861464	105.066	3A
AX-109948279	32.452	1D	4	AX-109948279	44.308	1D		AX-108977066	8.821	3A	9	AX-108977066	105.066	3A
AX-109990085	32.452	1D	4	AX-109990085	45.088	1D		AX-109298754	8.821	3A	9	AX-109298754	105.066	3A
AX-111092209	32.452	1D	4	AX-111092209	45.088	1D		AX-109405061	8.821	3A	9	AX-109405061	105.066	3A
AX-111540850	32.721	1D	4	AX-111540850	45.177	1D		AX-109407830	8.821	3A	9	AX-109407830	105.066	3A
AX-110069939	34.853	1D	4	AX-110069939	44.056	1D		AX-109461751	8.821	3A	9	AX-109461751	105.066	3A
AX-110571692	35.299	1D	4	AX-110571692	44.308	1D		AX-109470392	8.821	3A	9	AX-109470392	105.066	3A
AX-110443471	41.044	1D	4	AX-110443471	94.196	1D		AX-109595129	8.821	3A	9	AX-109595129	105.066	3A
AX-109468370	42.852	1D	4	AX-109468370	56.789	1D		AX-109822868	8.821	3A	9	AX-109822868	105.066	3A
AX-110647183	42.852	1D	4	AX-110647183	56.789	1D		AX-109882532	8.821	3A	9	AX-109882532	105.066	3A
AX-111023419	42.852	1D	4	AX-111023419	56.789	1D		AX-110042178	8.821	3A	9	AX-110042178	105.066	3A
AX-111535339	42.852	1D	4	AX-111535339	58.602	1D		AX-110145693	8.821	3A	9	AX-110145693	105.066	3A
AX-95166284	42.852	1D	4	AX-95166284	56.789	1D		AX-110594869	8.821	3A	9	AX-110594869	105.066	3A
AX-108781551	44.46	1D	4	AX-108781551	78.44	1D		AX-111008215	8.821	3A	9	AX-111008215	105.066	3A
AX-109330851	44.46	1D	4	AX-109330851	78.44	1D		AX-111041459	8.821	3A	9	AX-111041459	105.066	3A
AX-109870388	44.46	1D	4	AX-109870388	78.44	1D		AX-111467215	8.821	3A	9	AX-111467215	105.066	3A
AX-109879689	44.46	1D	4	AX-109879689	78.44	1D		AX-111551340	8.821	3A	9	AX-111551340	105.066	3A
AX-110480050	44.46	1D	4	AX-110480050	78.44	1D		AX-111578164	8.821	3A	9	AX-111578164	105.066	3A
AX-110710069	44.46	1D	4	AX-110710069	78.44	1D		AX-89634969	8.821	3A	9	AX-89634969	105.066	3A
AX-110929755	44.46	1D	4	AX-110929755	78.44	1D		AX-111107372	9.114	3A	9	AX-111107372	105.066	3A
AX-110936233	44.46	1D	4	AX-110936233	78.44	1D		AX-111233264	9.114	3A	9	AX-111233264	105.066	3A
AX-111123188	44.46	1D	4	AX-111123188	78.44	1D		AX-110184263	10.809	3A	9	AX-110184263	103.637	3A
AX-111595042	44.46	1D	4	AX-111595042	78.44	1D		AX-111021001	11.373	3A	9	AX-111021001	103.728	3A
AX-109288770	48.542	1D	4	AX-109288770	96.385	1D		AX-109322460	13.847	3A	9	AX-109322460	103.23	3A
AX-109603790	48.542	1D	4	AX-109603790	96.385	1D		AX-111780961	17.205	3A	9	AX-111780961	80.227	3A
AX-109907213	48.542	1D	4	AX-109907213	96.385	1D		AX-108743182	18.129	3A	9	AX-108743182	79.772	3A
AX-110347421	48.542	1D	4	AX-110347421	96.385	1D		AX-108810561	18.129	3A	9	AX-108810561	79.772	3A
AX-110484577	48.542	1D	4	AX-110484577	96.385	1D		AX-108903039	18.129	3A	9	AX-108903039	79.772	3A
AX-110569745	48.542	1D	4	AX-110569745	97.542	1D		AX-109077662	18.129	3A	9	AX-109077662	79.772	3A
AX-110914314	48.542	1D	4	AX-110914314	96.385	1D		AX-109394004	18.129	3A	9	AX-109394004	79.772	3A
AX-111023958	48.542	1D	4	AX-111023958	96.385	1D		AX-109514494	18.129	3A	9	AX-109514494	79.772	3A
AX-111639777	48.542	1D	4	AX-111639777	96.385	1D		AX-109577502	18.129	3A	9	AX-109577502	79.772	3A
AX-111345949	51.708	1D	4	AX-111345949	99.265	1D		AX-109883365	18.129	3A	9	AX-109883365	79.772	3A
AX-110449657	52.424	1D	4	AX-110449657	98.992	1D		AX-109944941	18.129	3A	9	AX-109944941	79.772	3A
AX-110782818	52.424	1D	4	AX-110782818	98.992	1D		AX-110020087	18.129	3A	9	AX-110020087	79.772	3A
AX-111157081	52.424	1D	4	AX-111157081	98.992	1D		AX-110049334	18.129	3A	9	AX-110049334	79.772	3A
AX-111980689	52.688	1D	4	AX-111980689	98.992	1D		AX-111043746	18.129	3A	9	AX-111043746	79.772	3A
AX-94733128	52.688	1D	4	AX-94733128	98.992	1D		AX-111620832	18.129	3A	9	AX-111620832	79.772	3A
AX-109149937	53.413	1D	4	AX-109149937	99.265	1D		AX-109012481	18.295	3A	9	AX-109012481	79.772	3A
AX-109322370	53.413	1D	4	AX-109322370	99.265	1D		AX-109359230	18.295	3A	9	AX-109359230	79.772	3A
AX-111658445	53.413	1D	4	AX-111658445	99.265	1D		AX-109385703	18.295	3A	9	AX-109385703	79.772	3A
AX-109793947	54.133	1D	4	AX-109793947	99.966	1D		AX-109607322	18.295	3A	9	AX-109607322	79.772	3A
AX-109998450	54.133	1D	4	AX-109998450	99.966	1D		AX-110404786	18.295	3A	9	AX-110404786	79.772	3A
AX-111218609	54.133	1D	4	AX-111218609	99.966	1D		AX-110421493	18.295	3A	9	AX-110421493	79.772	3A
AX-108760374	54.817	1D	4	AX-108760374	99.89	1D		AX-111678968	18.295	3A	9	AX-111678968	79.772	3A
AX-108964526	54.817	1D	4	AX-108964526	99.684	1D		AX-109835767	21.418	3A	9	AX-109835767	94.117	3A
AX-109031755	54.817	1D	4	AX-109031755	99.89	1D		AX-109892060	21.418	3A	9	AX-109892060	94.117	3A
AX-109309143	54.817	1D	4	AX-109309143	99.684	1D		AX-110469629	23.046	3A	9	AX-110469629	78.435	3A
AX-109403791	54.817	1D	4	AX-109403791	99.89	1D		AX-110483969	23.559	3A	9	AX-110483969	81.252	3A
AX-109416076	54.817	1D	4	AX-109416076	99.89	1D		AX-110479868	25.891	3A	9	AX-110479868	88.112	3A
AX-110028964	54.817	1D	4	AX-110028964	99.89	1D		AX-109350657	29.321	3A	9	AX-109350657	59.745	3A
AX-110340507	54.817	1D	4	AX-110340507	99.89	1D		AX-109504568	29.799	3A	9	AX-109504568	59.745	3A
AX-110467646	54.817	1D	4	AX-110467646	99.684	1D		AX-110490072	29.799	3A	9	AX-110490072	60.222	3A
AX-110601979	54.817	1D	4	AX-110601979	99.966	1D		AX-111611367	29.799	3A	9	AX-111611367	59.745	3A
AX-111066559	54.817	1D	4	AX-111066559	99.89	1D		AX-111799835	29.799	3A	9	AX-111799835	60.222	3A
AX-111116895	54.817	1D	4	AX-111116895	99.89	1D		AX-111827566	29.799	3A	9	AX-111827566	59.745	3A
AX-111234221	54.817	1D	4	AX-111234221	99.89	1D		AX-89583101	36.108	3A	9	AX-89583101	55.334	3A
AX-109276502	55.943	1D	4	AX-109276502	99.966	1D		AX-111074009	37.317	3A	9	AX-111074009	56.714	3A
AX-109458952	55.943	1D	4	AX-109458952	99.966	1D		AX-108808975	38.692	3A	9	AX-108808975	81.763	3A
AX-109600491	55.943	1D	4	AX-109600491	99.966	1D		AX-108814802	38.692	3A	9	AX-108814802	81.763	3A
AX-109606349	55.943	1D	4	AX-109606349	99.966	1D		AX-109479904	38.692	3A	9	AX-109479904	81.763	3A
AX-110369731	55.943	1D	4	AX-110369731	99.966	1D		AX-110419402	38.692	3A	9	AX-110419402	81.763	3A
AX-110669416	55.943	1D	4	AX-110669416	100.682	1D		AX-111142801	38.692	3A	9	AX-111142801	81.763	3A
AX-111696550	55.943	1D	4	AX-111696550	99.966	1D		AX-111590354	38.692	3A	9	AX-111590354	81.763	3A
AX-111861594	55.943	1D	4	AX-111861594	99.966	1D		AX-89470960	38.692	3A	9	AX-89470960	82.135	3A
AX-110490771	56.401	1D	4	AX-110490771	101.083	1D		AX-89620558	38.692	3A	9	AX-89620558	81.763	3A
AX-111463875	65.529	1D	4	AX-111463875	104.607	1D		AX-108989540	39.986	3A	9	AX-108989540	50.952	3A
AX-110163017	67.238	1D	4	AX-110163017	104.269	1D		AX-109816969	40.808	3A	9	AX-109816969	48.528	3A
AX-109864377	72.918	1D	4	AX-109864377	109.49	1D		AX-109848595	40.808	3A	9	AX-109848595	48.528	3A
AX-109934150	77.964	1D	4	AX-109934150	124.878	1D		AX-111095128	40.808	3A	9	AX-111095128	48.528	3A
AX-89510455	78.178	1D	4	AX-89510455	124.904	1D		AX-109309017	40.887	3A	9	AX-109309017	82.135	3A
AX-108728573	83.839	1D	4	AX-108728573	153.29	1D		AX-94655492	41.445	3A	9	AX-94655492	82.901	3A
AX-108795074	83.839	1D	4	AX-108795074	153.29	1D		AX-108954613	41.547	3A	9	AX-108954613	82.901	3A
AX-108800073	83.839	1D	4	AX-108800073	153.29	1D		AX-111266265	41.547	3A	9	AX-111266265	82.901	3A
AX-108813568	83.839	1D	4	AX-108813568	153.29	1D		AX-111506211	41.547	3A	9	AX-111506211	82.901	3A
AX-108833017	83.839	1D	4	AX-108833017	153.29	1D		AX-111616890	41.547	3A	9	AX-111616890	82.901	3A
AX-108857028	83.839	1D	4	AX-108857028	153.29	1D		AX-111108822	48.037	3A	9	AX-111108822	53.507	3A
AX-108969272	83.839	1D	4	AX-108969272	153.29	1D		AX-111699446	48.037	3A	9	AX-111699446	54.121	3A
AX-108984326	83.839	1D	4	AX-108984326	153.29	1D		AX-110913950	48.494	3A	9	AX-110913950	47.215	3A
AX-109285688	83.839	1D	4	AX-109285688	153.29	1D		AX-110721315	49.448	3A	9	AX-110721315	60.99	3A
AX-109323958	83.839	1D	4	AX-109323958	153.29	1D		AX-109510662	49.921	3A	9	AX-109510662	60.392	3A
AX-109505210	83.839	1D	4	AX-109505210	153.29	1D		AX-111792223	50.102	3A	9	AX-111792223	40.937	3A
AX-109830556	83.839	1D	4	AX-109830556	153.29	1D		AX-111084250	52.238	3A	9	AX-111084250	36.848	3A
AX-109834595	83.839	1D	4	AX-109834595	153.29	1D		AX-109927445	53.034	3A	9	AX-109927445	44.561	3A
AX-110317303	83.839	1D	4	AX-110317303	153.29	1D		AX-108833841	56.655	3A	9	AX-108833841	39.455	3A
AX-110364786	83.839	1D	4	AX-110364786	153.29	1D		AX-111528452	56.655	3A	9	AX-111528452	39.455	3A
AX-110415415	83.839	1D	4	AX-110415415	153.29	1D		AX-111552448	56.655	3A	9	AX-111552448	39.455	3A
AX-110427183	83.839	1D	4	AX-110427183	153.29	1D		AX-111138337	56.892	3A	9	AX-111138337	43.834	3A
AX-111257207	83.839	1D	4	AX-111257207	153.29	1D		AX-111449972	56.892	3A	9	AX-111449972	39.26	3A
AX-111364694	83.839	1D	4	AX-111364694	153.29	1D		AX-108783334	58.841	3A	9	AX-108783334	37.835	3A
AX-111505130	83.839	1D	4	AX-111505130	153.29	1D		AX-108803731	58.841	3A	9	AX-108803731	40.339	3A
AX-111894851	83.839	1D	4	AX-111894851	153.29	1D		AX-108850430	58.841	3A	9	AX-108850430	40.612	3A
AX-111909143	83.839	1D	4	AX-111909143	153.29	1D		AX-108885585	58.841	3A	9	AX-108885585	37.835	3A
AX-95105709	83.839	1D	4	AX-95105709	153.29	1D		AX-109284044	58.841	3A	9	AX-109284044	43.306	3A
AX-111890874	85.3	1D	4	AX-111890874	153.29	1D		AX-109378967	58.841	3A	9	AX-109378967	40.339	3A
AX-109857857	91.034	1D	4	AX-109857857	235.738	1D		AX-109430378	58.841	3A	9	AX-109430378	37.835	3A
AX-109355614	91.453	1D	4	AX-109355614	166.373	1D		AX-109436376	58.841	3A	9	AX-109436376	37.835	3A
AX-110401799	91.453	1D	4	AX-110401799	166.49	1D		AX-109456169	58.841	3A	9	AX-109456169	37.835	3A
AX-111912186	91.453	1D	4	AX-111912186	166.49	1D		AX-109584722	58.841	3A	9	AX-109584722	39.768	3A
AX-89693771	91.453	1D	4	AX-89693771	166.49	1D		AX-109872364	58.841	3A	9	AX-109872364	37.835	3A
AX-109352933	101.657	1D	4	AX-109352933	174.174	1D		AX-109887474	58.841	3A	9	AX-109887474	40.339	3A
AX-110428172	104.248	1D	4	AX-110428172	215.729	1D		AX-110127212	58.841	3A	9	AX-110127212	40.339	3A
AX-109911808	110.027	1D	4	AX-109911808	182.751	1D		AX-110620789	58.841	3A	9	AX-110620789	37.835	3A
AX-110332164	110.027	1D	4	AX-110332164	182.751	1D		AX-110907657	58.841	3A	9	AX-110907657	40.612	3A
AX-111484181	110.027	1D	4	AX-111484181	110.635	1D		AX-110914038	58.841	3A	9	AX-110914038	37.835	3A
AX-110952654	110.562	1D	4	AX-110952654	183.036	1D		AX-111001792	58.841	3A	9	AX-111001792	37.835	3A
AX-109929813	111.889	1D	4	AX-109929813	184.389	1D		AX-111008949	58.841	3A	9	AX-111008949	40.612	3A
AX-89353533	122.205	1D	4	AX-89353533	192.466	1D		AX-111058659	58.841	3A	9	AX-111058659	40.612	3A
AX-108821534	125.601	1D	4	AX-108821534	203.266	1D		AX-111155680	58.841	3A	9	AX-111155680	37.835	3A
AX-109884069	125.601	1D	4	AX-109884069	203.396	1D		AX-111235554	58.841	3A	9	AX-111235554	37.835	3A
AX-109368419	18.218	2A	6	AX-109368419	54.398	2A		AX-111470309	58.841	3A	9	AX-111470309	40.612	3A
AX-111557864	18.577	2A	6	AX-111557864	53.71	2A		AX-111499877	58.841	3A	9	AX-111499877	37.835	3A
AX-110685697	19.731	2A	6	AX-110685697	4.832	2A		AX-111574256	58.841	3A	9	AX-111574256	43.306	3A
AX-110123156	25.172	2A	6	AX-110123156	20.431	2A		AX-111574491	58.841	3A	9	AX-111574491	37.835	3A
AX-111511555	26.126	2A	6	AX-111511555	21.36	2A		AX-111577215	58.841	3A	9	AX-111577215	37.835	3A
AX-111503398	28.396	2A	6	AX-111503398	21.36	2A		AX-111595258	58.841	3A	9	AX-111595258	37.835	3A
AX-109993653	49.065	2A	6	AX-109993653	45.987	2A		AX-111633510	58.841	3A	9	AX-111633510	43.306	3A
AX-108901942	52.017	2A	6	AX-108901942	53.639	2A		AX-111636646	58.841	3A	9	AX-111636646	40.339	3A
AX-111057189	54.374	2A	6	AX-111057189	53.639	2A		AX-111655146	58.841	3A	9	AX-111655146	37.835	3A
AX-109366069	56.804	2A	6	AX-109366069	53.639	2A		AX-111806311	58.841	3A	9	AX-111806311	37.835	3A
AX-109502279	56.804	2A	6	AX-109502279	53.639	2A		AX-111576314	59.392	3A	9	AX-111576314	40.612	3A
AX-109934730	56.804	2A	6	AX-109934730	53.639	2A		AX-111579619	60.697	3A	9	AX-111579619	40.339	3A
AX-111699117	56.804	2A	6	AX-111699117	53.639	2A		AX-108978242	62.132	3A	9	AX-108978242	36.598	3A
AX-109074831	61.447	2A	6	AX-109074831	62.518	2A		AX-109360546	62.132	3A	9	AX-109360546	36.292	3A
AX-109317407	61.447	2A	6	AX-109317407	62.518	2A		AX-109372178	62.132	3A	9	AX-109372178	36.598	3A
AX-109844516	61.447	2A	6	AX-109844516	62.518	2A		AX-109417465	62.132	3A	9	AX-109417465	36.292	3A
AX-109846403	61.447	2A	6	AX-109846403	62.518	2A		AX-110390986	62.132	3A	9	AX-110390986	36.598	3A
AX-111167599	61.447	2A	6	AX-111167599	62.518	2A		AX-110468339	62.132	3A	9	AX-110468339	36.292	3A
AX-111196881	61.447	2A	6	AX-111196881	62.518	2A		AX-110573441	62.132	3A	9	AX-110573441	36.292	3A
AX-111595047	61.447	2A	6	AX-111595047	62.518	2A		AX-110696128	62.132	3A	9	AX-110696128	38.93	3A
AX-108761048	61.891	2A	6	AX-108761048	62.518	2A		AX-111005153	62.132	3A	9	AX-111005153	36.598	3A
AX-108780084	61.891	2A	6	AX-108780084	62.518	2A		AX-111119192	62.132	3A	9	AX-111119192	36.077	3A
AX-108875047	61.891	2A	6	AX-108875047	62.518	2A		AX-111541089	62.132	3A	9	AX-111541089	36.292	3A
AX-108897922	61.891	2A	6	AX-108897922	62.518	2A		AX-110587728	69.927	3A	9	AX-110587728	25.625	3A
AX-108918440	61.891	2A	6	AX-108918440	62.518	2A		AX-94685875	71.362	3A	9	AX-94685875	31.267	3A
AX-108927217	61.891	2A	6	AX-108927217	62.518	2A		AX-109521891	73.053	3A	9	AX-109521891	30.65	3A
AX-108951713	61.891	2A	6	AX-108951713	62.518	2A		AX-89338276	73.284	3A	9	AX-89338276	30.451	3A
AX-108978733	61.891	2A	6	AX-108978733	62.518	2A		AX-110379411	77.01	3A	9	AX-110379411	27.557	3A
AX-109332211	61.891	2A	6	AX-109332211	62.518	2A		AX-110687537	77.01	3A	9	AX-110687537	27.557	3A
AX-109374174	61.891	2A	6	AX-109374174	62.518	2A		AX-111241198	77.01	3A	9	AX-111241198	27.557	3A
AX-109399923	61.891	2A	6	AX-109399923	62.518	2A		AX-111682547	77.01	3A	9	AX-111682547	27.205	3A
AX-109508374	61.891	2A	6	AX-109508374	62.518	2A		AX-108889075	77.3	3A	9	AX-108889075	27.557	3A
AX-109516561	61.891	2A	6	AX-109516561	62.518	2A		AX-111070416	77.3	3A	9	AX-111070416	27.557	3A
AX-109553016	61.891	2A	6	AX-109553016	62.518	2A		AX-111571674	88.35	3A	9	AX-111571674	13.715	3A
AX-109652661	61.891	2A	6	AX-109652661	62.518	2A		AX-110441068	92.166	3A	9	AX-110441068	6.753	3A
AX-109932416	61.891	2A	6	AX-109932416	62.518	2A		AX-109907412	93.506	3A	9	AX-109907412	9.234	3A
AX-109938760	61.891	2A	6	AX-109938760	62.518	2A		AX-110121921	93.506	3A	9	AX-110121921	9.234	3A
AX-109962858	61.891	2A	6	AX-109962858	62.518	2A		AX-110405666	93.506	3A	9	AX-110405666	9.234	3A
AX-110042217	61.891	2A	6	AX-110042217	62.518	2A		AX-110412271	93.506	3A	9	AX-110412271	9.234	3A
AX-110045094	61.891	2A	6	AX-110045094	62.518	2A		AX-110566775	93.506	3A	9	AX-110566775	9.234	3A
AX-110047893	61.891	2A	6	AX-110047893	62.518	2A		AX-111508734	93.506	3A	9	AX-111508734	9.234	3A
AX-110189746	61.891	2A	6	AX-110189746	62.518	2A		AX-111581132	93.506	3A	9	AX-111581132	9.234	3A
AX-110196180	61.891	2A	6	AX-110196180	62.518	2A		AX-109835639	94.731	3A	9	AX-109835639	5.449	3A
AX-110390878	61.891	2A	6	AX-110390878	62.518	2A		AX-108780361	95.066	3A	9	AX-108780361	5.449	3A
AX-110431759	61.891	2A	6	AX-110431759	62.518	2A		AX-111050215	98.024	3A	9	AX-111050215	0	3A
AX-110465451	61.891	2A	6	AX-110465451	62.518	2A		AX-108885548	100.371	3A	9	AX-108885548	10.057	3A
AX-110512183	61.891	2A	6	AX-110512183	62.518	2A		AX-109061253	100.371	3A	9	AX-109061253	10.057	3A
AX-110526044	61.891	2A	6	AX-110526044	62.518	2A		AX-109957323	100.371	3A	9	AX-109957323	10.057	3A
AX-110529331	61.891	2A	6	AX-110529331	62.518	2A		AX-109964112	100.371	3A	9	AX-109964112	10.057	3A
AX-110651741	61.891	2A	6	AX-110651741	62.518	2A		AX-110002525	100.371	3A	9	AX-110002525	10.057	3A
AX-111018597	61.891	2A	6	AX-111018597	62.518	2A		AX-110374538	100.371	3A	9	AX-110374538	10.057	3A
AX-111130827	61.891	2A	6	AX-111130827	62.518	2A		AX-110388942	100.371	3A	9	AX-110388942	10.057	3A
AX-111261001	61.891	2A	6	AX-111261001	62.518	2A		AX-111070376	100.371	3A	9	AX-111070376	10.057	3A
AX-111460267	61.891	2A	6	AX-111460267	62.518	2A		AX-111215766	100.371	3A	9	AX-111215766	10.057	3A
AX-111547712	61.891	2A	6	AX-111547712	62.518	2A		AX-111594339	100.371	3A	9	AX-111594339	10.057	3A
AX-111586543	61.891	2A	6	AX-111586543	62.518	2A		AX-110364674	102.827	3A	9	AX-110364674	9.234	3A
AX-111681607	61.891	2A	6	AX-111681607	62.518	2A		AX-109448604	9.151	3B	10	AX-109448604	2.071	3B-1
AX-111700083	61.891	2A	6	AX-111700083	62.518	2A		AX-110928676	9.151	3B	10	AX-110928676	0	3B-1
AX-108858837	62.452	2A	6	AX-108858837	65.884	2A		AX-110988588	9.485	3B	10	AX-110988588	3.976	3B-1
AX-109271440	62.452	2A	6	AX-109271440	65.884	2A		AX-108807411	15.055	3B	10	AX-108807411	13.758	3B-1
AX-110451812	63.06	2A	6	AX-110451812	65.884	2A		AX-109330883	15.055	3B	10	AX-109330883	13.758	3B-1
AX-110118497	64.397	2A	6	AX-110118497	62.518	2A		AX-109336651	15.055	3B	10	AX-109336651	13.758	3B-1
AX-108797998	64.608	2A	6	AX-108797998	62.518	2A		AX-109495528	15.055	3B	10	AX-109495528	13.758	3B-1
AX-108879775	64.608	2A	6	AX-108879775	62.518	2A		AX-109517614	15.055	3B	10	AX-109517614	13.758	3B-1
AX-109502752	64.608	2A	6	AX-109502752	62.518	2A		AX-109850499	15.055	3B	10	AX-109850499	13.758	3B-1
AX-109951114	64.608	2A	6	AX-109951114	62.518	2A		AX-109908727	15.055	3B	10	AX-109908727	14.016	3B-1
AX-110181609	64.608	2A	6	AX-110181609	62.518	2A		AX-109926912	15.055	3B	10	AX-109926912	13.758	3B-1
AX-110450470	64.608	2A	6	AX-110450470	62.518	2A		AX-110397799	15.055	3B	10	AX-110397799	13.758	3B-1
AX-110541525	64.608	2A	6	AX-110541525	62.518	2A		AX-110402477	15.055	3B	10	AX-110402477	13.758	3B-1
AX-110651546	64.608	2A	6	AX-110651546	62.518	2A		AX-110534176	15.055	3B	10	AX-110534176	13.758	3B-1
AX-110925367	64.608	2A	6	AX-110925367	62.518	2A		AX-110588730	15.055	3B	10	AX-110588730	14.016	3B-1
AX-111079785	64.608	2A	6	AX-111079785	62.518	2A		AX-111005447	15.055	3B	10	AX-111005447	13.758	3B-1
AX-111109887	64.608	2A	6	AX-111109887	62.518	2A		AX-111256471	15.055	3B	10	AX-111256471	14.016	3B-1
AX-111220697	64.608	2A	6	AX-111220697	62.518	2A		AX-111451434	15.055	3B	10	AX-111451434	13.758	3B-1
AX-111233649	64.608	2A	6	AX-111233649	62.518	2A		AX-111496503	15.055	3B	10	AX-111496503	13.758	3B-1
AX-111554415	64.608	2A	6	AX-111554415	62.518	2A		AX-111549414	15.055	3B	10	AX-111549414	10.411	3B-1
AX-111636351	64.608	2A	6	AX-111636351	62.518	2A		AX-111562465	15.055	3B	10	AX-111562465	13.758	3B-1
AX-111648307	64.608	2A	6	AX-111648307	62.518	2A		AX-110596014	17.013	3B	10	AX-110596014	14.268	3B-1
AX-109329986	66.132	2A	6	AX-109329986	67.818	2A		AX-110534933	20.72	3B	10	AX-110534933	17.44	3B-1
AX-109379736	66.132	2A	6	AX-109379736	67.818	2A		AX-108731812	21.34	3B	10	AX-108731812	17.44	3B-1
AX-110552715	66.132	2A	6	AX-110552715	67.818	2A		AX-109556014	21.34	3B	10	AX-109556014	17.44	3B-1
AX-110671457	66.132	2A	6	AX-110671457	67.818	2A		AX-109875232	21.34	3B	10	AX-109875232	17.44	3B-1
AX-111180568	66.132	2A	6	AX-111180568	67.818	2A		AX-110017246	21.34	3B	10	AX-110017246	17.44	3B-1
AX-111476559	66.132	2A	6	AX-111476559	67.818	2A		AX-110047218	22.488	3B	10	AX-110047218	17.44	3B-1
AX-111629051	66.132	2A	6	AX-111629051	67.818	2A		AX-109288076	23.816	3B	10	AX-109288076	17.863	3B-1
AX-111778361	66.132	2A	6	AX-111778361	67.818	2A		AX-108856897	27.38	3B	10	AX-108856897	24.845	3B-1
AX-108944151	66.587	2A	6	AX-108944151	67.818	2A		AX-108859975	27.38	3B	10	AX-108859975	24.845	3B-1
AX-111759678	66.587	2A	6	AX-111759678	67.818	2A		AX-109394445	27.38	3B	10	AX-109394445	24.845	3B-1
AX-110410792	68.286	2A	6	AX-110410792	67.818	2A		AX-110693349	27.38	3B	10	AX-110693349	24.845	3B-1
AX-111579127	69.033	2A	6	AX-111579127	67.818	2A		AX-111241676	27.38	3B	10	AX-111241676	24.845	3B-1
AX-109298057	72.5	2A	6	AX-109298057	67.818	2A		AX-111517231	27.38	3B	10	AX-111517231	24.845	3B-1
AX-109622666	72.5	2A	6	AX-109622666	67.818	2A		AX-108758770	28.544	3B	10	AX-108758770	16.848	3B-1
AX-110043968	72.5	2A	6	AX-110043968	67.818	2A		AX-108761147	28.544	3B	10	AX-108761147	16.848	3B-1
AX-110606225	72.5	2A	6	AX-110606225	67.818	2A		AX-108871340	28.544	3B	10	AX-108871340	24.615	3B-1
AX-111017366	72.5	2A	6	AX-111017366	67.818	2A		AX-108907810	28.544	3B	10	AX-108907810	16.848	3B-1
AX-108767108	72.692	2A	6	AX-108767108	67.818	2A		AX-109031301	28.544	3B	10	AX-109031301	16.848	3B-1
AX-109035014	72.692	2A	6	AX-109035014	67.818	2A		AX-109374706	28.544	3B	10	AX-109374706	24.615	3B-1
AX-109534542	72.692	2A	6	AX-109534542	67.818	2A		AX-109447430	28.544	3B	10	AX-109447430	24.615	3B-1
AX-109875796	72.692	2A	6	AX-109875796	67.818	2A		AX-109469366	28.544	3B	10	AX-109469366	16.848	3B-1
AX-109989452	72.692	2A	6	AX-109989452	67.818	2A		AX-109596657	28.544	3B	10	AX-109596657	16.848	3B-1
AX-110485707	72.692	2A	6	AX-110485707	67.818	2A		AX-109920172	28.544	3B	10	AX-109920172	16.848	3B-1
AX-110599729	75.561	2A	6	AX-110599729	67.818	2A		AX-109940395	28.544	3B	10	AX-109940395	16.848	3B-1
AX-111140902	78.203	2A	6	AX-111140902	71.611	2A		AX-110024527	28.544	3B	10	AX-110024527	16.848	3B-1
AX-110126474	79.173	2A	6	AX-110126474	71.611	2A		AX-110390609	28.544	3B	10	AX-110390609	16.848	3B-1
AX-110489401	81.684	2A	6	AX-110489401	72.535	2A		AX-110405569	28.544	3B	10	AX-110405569	24.615	3B-1
AX-111576466	82.935	2A	6	AX-111576466	73.43	2A		AX-110456649	28.544	3B	10	AX-110456649	16.848	3B-1
AX-108936399	88.426	2A	6	AX-108936399	102.02	2A		AX-110512852	28.544	3B	10	AX-110512852	23.374	3B-1
AX-111637505	88.426	2A	6	AX-111637505	102.02	2A		AX-110607182	28.544	3B	10	AX-110607182	16.848	3B-1
AX-108794050	89.227	2A	6	AX-108794050	102.02	2A		AX-110695608	28.544	3B	10	AX-110695608	19.931	3B-1
AX-109917880	89.938	2A	6	AX-109917880	114.085	2A		AX-110707418	28.544	3B	10	AX-110707418	24.615	3B-1
AX-108778451	90.982	2A	6	AX-108778451	106.878	2A		AX-110924608	28.544	3B	10	AX-110924608	19.931	3B-1
AX-109338060	90.982	2A	6	AX-109338060	106.878	2A		AX-110947273	28.544	3B	10	AX-110947273	16.848	3B-1
AX-111496998	90.982	2A	6	AX-111496998	107.164	2A		AX-110947432	28.544	3B	10	AX-110947432	16.848	3B-1
AX-108803935	91.908	2A	6	AX-108803935	105.576	2A		AX-111086539	28.544	3B	10	AX-111086539	16.848	3B-1
AX-110983417	91.908	2A	6	AX-110983417	105.576	2A		AX-111114440	28.544	3B	10	AX-111114440	16.848	3B-1
AX-109843778	93.094	2A	6	AX-109843778	104.003	2A		AX-111128520	28.544	3B	10	AX-111128520	16.848	3B-1
AX-109843419	99.187	2A	6	AX-109843419	99.782	2A		AX-111474667	28.544	3B	10	AX-111474667	16.848	3B-1
AX-108924189	101.461	2A	6	AX-108924189	104.003	2A		AX-111498247	28.544	3B	10	AX-111498247	16.848	3B-1
AX-109096968	101.461	2A	6	AX-109096968	104.003	2A		AX-109477109	32.026	3B	10	AX-109477109	16.848	3B-1
AX-109635072	101.461	2A	6	AX-109635072	104.003	2A		AX-109363759	32.439	3B	10	AX-109363759	22.441	3B-1
AX-110697193	101.461	2A	6	AX-110697193	104.003	2A		AX-110570027	33.234	3B	10	AX-110570027	22.441	3B-1
AX-111585423	101.461	2A	6	AX-111585423	102.02	2A		AX-108900487	33.573	3B	10	AX-108900487	19.931	3B-1
AX-108740395	101.792	2A	6	AX-108740395	104.003	2A		AX-109944863	33.963	3B	10	AX-109944863	19.931	3B-1
AX-111704483	101.792	2A	6	AX-111704483	102.524	2A		AX-108863232	34.803	3B	10	AX-108863232	23.105	3B-1
AX-110518327	102.11	2A	6	AX-110518327	102.524	2A		AX-109481554	35.383	3B	10	AX-109481554	23.021	3B-1
AX-109556015	107.802	2A	6	AX-109556015	115.894	2A		AX-109496562	35.383	3B	10	AX-109496562	23.021	3B-1
AX-110574904	107.802	2A	6	AX-110574904	115.894	2A		AX-109857556	37.279	3B	10	AX-109857556	28.702	3B-1
AX-109882240	110.319	2A	6	AX-109882240	112.102	2A		AX-111088814	37.279	3B	10	AX-111088814	28.833	3B-1
AX-109823851	111.589	2A	6	AX-109823851	112.102	2A		AX-111286422	37.279	3B	10	AX-111286422	28.833	3B-1
AX-110015822	111.589	2A	6	AX-110015822	112.102	2A		AX-111513641	37.279	3B	10	AX-111513641	28.702	3B-1
AX-110395365	111.589	2A	6	AX-110395365	112.102	2A		AX-111566056	37.279	3B	10	AX-111566056	28.702	3B-1
AX-108777020	113.058	2A	6	AX-108777020	119.378	2A		AX-111062717	37.909	3B	10	AX-111062717	27.2	3B-1
AX-108933205	122.632	2A	6	AX-108933205	150.548	2A		AX-108821891	38.632	3B	10	AX-108821891	27.058	3B-1
AX-110458961	122.632	2A	6	AX-110458961	150.548	2A		AX-111170686	38.632	3B	10	AX-111170686	27.2	3B-1
AX-108834709	123.893	2A	6	AX-108834709	147.672	2A		AX-108848922	39.026	3B	10	AX-108848922	27.568	3B-1
AX-108873139	123.893	2A	6	AX-108873139	147.672	2A		AX-109436590	39.026	3B	10	AX-109436590	27.568	3B-1
AX-109369878	123.893	2A	6	AX-109369878	147.672	2A		AX-110573587	39.026	3B	10	AX-110573587	27.444	3B-1
AX-110060429	123.893	2A	6	AX-110060429	147.672	2A		AX-110603776	39.026	3B	10	AX-110603776	27.568	3B-1
AX-110448758	123.893	2A	6	AX-110448758	147.672	2A		AX-110951388	39.026	3B	10	AX-110951388	27.568	3B-1
AX-108937736	124.145	2A	6	AX-108937736	147.672	2A		AX-111476277	39.026	3B	10	AX-111476277	27.444	3B-1
AX-110585583	124.145	2A	6	AX-110585583	147.672	2A		AX-111543057	39.026	3B	10	AX-111543057	27.568	3B-1
AX-110065185	130.465	2A	6	AX-110065185	161.426	2A		AX-108910620	39.581	3B	10	AX-108910620	30.867	3B-1
AX-108917836	131.144	2A	6	AX-108917836	161.426	2A		AX-111036738	39.581	3B	10	AX-111036738	29.605	3B-1
AX-108769936	135.735	2A	6	AX-108769936	163.187	2A		AX-111239152	39.581	3B	10	AX-111239152	27.805	3B-1
AX-110410190	140.236	2A	6	AX-110410190	166.225	2A		AX-109968489	40.584	3B	10	AX-109968489	29.605	3B-1
AX-111545497	142.617	2A	6	AX-111545497	166.225	2A		AX-108848794	42.743	3B	10	AX-108848794	40.146	3B-1
AX-109483522	143.594	2A	6	AX-109483522	166.225	2A		AX-109871579	42.743	3B	10	AX-109871579	39.972	3B-1
AX-108823101	0	2B	7	AX-108823101	79.411	2B		AX-109888896	42.743	3B	10	AX-109888896	39.972	3B-1
AX-108904662	0	2B	7	AX-108904662	79.411	2B		AX-110502590	42.743	3B	10	AX-110502590	39.972	3B-1
AX-108915998	0	2B	7	AX-108915998	79.411	2B		AX-111460582	42.743	3B	10	AX-111460582	39.972	3B-1
AX-109507943	0	2B	7	AX-109507943	79.411	2B		AX-108859797	45.592	3B	10	AX-108859797	22.746	3B-1
AX-110200039	0	2B	7	AX-110200039	79.411	2B		AX-108756958	52.172	3B	10	AX-108756958	51.264	3B-1
AX-110477494	0	2B	7	AX-110477494	79.411	2B		AX-108763662	52.172	3B	10	AX-108763662	51.264	3B-1
AX-110521511	0	2B	7	AX-110521511	79.411	2B		AX-108903394	52.172	3B	10	AX-108903394	51.264	3B-1
AX-111013672	0	2B	7	AX-111013672	79.411	2B		AX-108903591	52.172	3B	10	AX-108903591	49.756	3B-1
AX-111049367	0	2B	7	AX-111049367	79.411	2B		AX-108943578	52.172	3B	10	AX-108943578	51.264	3B-1
AX-111512281	0	2B	7	AX-111512281	79.411	2B		AX-109275917	52.172	3B	10	AX-109275917	50.013	3B-1
AX-111592114	0	2B	7	AX-111592114	79.411	2B		AX-109300864	52.172	3B	10	AX-109300864	48.01	3B-1
AX-109302093	1.256	2B	7	AX-109302093	79.411	2B		AX-109350957	52.172	3B	10	AX-109350957	51.264	3B-1
AX-109311497	1.256	2B	7	AX-109311497	79.411	2B		AX-109429203	52.172	3B	10	AX-109429203	51.264	3B-1
AX-109825368	1.256	2B	7	AX-109825368	79.411	2B		AX-109522377	52.172	3B	10	AX-109522377	51.264	3B-1
AX-110644789	1.256	2B	7	AX-110644789	79.411	2B		AX-109600737	52.172	3B	10	AX-109600737	51.264	3B-1
AX-110387848	1.864	2B	7	AX-110387848	79.411	2B		AX-109834254	52.172	3B	10	AX-109834254	50.272	3B-1
AX-109920275	5.555	2B	7	AX-109920275	79.411	2B		AX-109889436	52.172	3B	10	AX-109889436	51.264	3B-1
AX-109431885	5.741	2B	7	AX-109431885	83.763	2B		AX-109927781	52.172	3B	10	AX-109927781	51.264	3B-1
AX-109571162	6.5	2B	7	AX-109571162	79.411	2B		AX-109953567	52.172	3B	10	AX-109953567	51.264	3B-1
AX-111515188	6.5	2B	7	AX-111515188	79.411	2B		AX-109994038	52.172	3B	10	AX-109994038	51.264	3B-1
AX-89562123	7.462	2B	7	AX-89562123	79.411	2B		AX-110023083	52.172	3B	10	AX-110023083	51.264	3B-1
AX-109288940	7.702	2B	7	AX-109288940	79.411	2B		AX-110024763	52.172	3B	10	AX-110024763	51.264	3B-1
AX-109587703	7.702	2B	7	AX-109587703	79.411	2B		AX-110028274	52.172	3B	10	AX-110028274	51.264	3B-1
AX-110418934	7.702	2B	7	AX-110418934	79.411	2B		AX-110053102	52.172	3B	10	AX-110053102	48.01	3B-1
AX-110494473	7.702	2B	7	AX-110494473	79.411	2B		AX-110376058	52.172	3B	10	AX-110376058	48.01	3B-1
AX-110586011	7.702	2B	7	AX-110586011	79.411	2B		AX-110380092	52.172	3B	10	AX-110380092	51.264	3B-1
AX-111559998	7.702	2B	7	AX-111559998	79.411	2B		AX-110406817	52.172	3B	10	AX-110406817	51.264	3B-1
AX-109490827	7.916	2B	7	AX-109490827	79.411	2B		AX-110441007	52.172	3B	10	AX-110441007	51.264	3B-1
AX-110960849	9.083	2B	7	AX-110960849	83.763	2B		AX-110464232	52.172	3B	10	AX-110464232	48.01	3B-1
AX-111011657	9.083	2B	7	AX-111011657	83.763	2B		AX-110469464	52.172	3B	10	AX-110469464	48.01	3B-1
AX-111566312	17.511	2B	7	AX-111566312	83.763	2B		AX-110497472	52.172	3B	10	AX-110497472	48.01	3B-1
AX-109330872	17.689	2B	7	AX-109330872	83.763	2B		AX-110503365	52.172	3B	10	AX-110503365	48.01	3B-1
AX-109341201	17.689	2B	7	AX-109341201	83.763	2B		AX-110506270	52.172	3B	10	AX-110506270	51.264	3B-1
AX-109909119	17.689	2B	7	AX-109909119	83.763	2B		AX-110507612	52.172	3B	10	AX-110507612	51.264	3B-1
AX-109999734	17.689	2B	7	AX-109999734	83.763	2B		AX-110538297	52.172	3B	10	AX-110538297	51.264	3B-1
AX-110972149	17.689	2B	7	AX-110972149	83.763	2B		AX-110604092	52.172	3B	10	AX-110604092	51.264	3B-1
AX-108789979	17.714	2B	7	AX-108789979	83.763	2B		AX-110924649	52.172	3B	10	AX-110924649	50.013	3B-1
AX-108849335	17.714	2B	7	AX-108849335	83.763	2B		AX-111060191	52.172	3B	10	AX-111060191	48.01	3B-1
AX-109455472	17.714	2B	7	AX-109455472	83.763	2B		AX-111077726	52.172	3B	10	AX-111077726	51.264	3B-1
AX-109563478	17.714	2B	7	AX-109563478	83.763	2B		AX-111082144	52.172	3B	10	AX-111082144	51.264	3B-1
AX-109826569	17.714	2B	7	AX-109826569	83.763	2B		AX-111107227	52.172	3B	10	AX-111107227	48.01	3B-1
AX-109917760	17.714	2B	7	AX-109917760	83.763	2B		AX-111130632	52.172	3B	10	AX-111130632	48.01	3B-1
AX-110408432	17.714	2B	7	AX-110408432	83.763	2B		AX-111133121	52.172	3B	10	AX-111133121	50.272	3B-1
AX-110921670	17.714	2B	7	AX-110921670	83.763	2B		AX-111495472	52.172	3B	10	AX-111495472	48.01	3B-1
AX-111042551	17.714	2B	7	AX-111042551	83.763	2B		AX-111495595	52.172	3B	10	AX-111495595	51.264	3B-1
AX-111162682	17.714	2B	7	AX-111162682	83.763	2B		AX-109586169	52.769	3B	10	AX-109586169	48.01	3B-1
AX-111215348	17.714	2B	7	AX-111215348	83.763	2B		AX-108771784	54.497	3B	10	AX-108771784	44.48	3B-1
AX-111645932	17.714	2B	7	AX-111645932	83.763	2B		AX-108804610	54.497	3B	10	AX-108804610	44.646	3B-1
AX-111711733	17.714	2B	7	AX-111711733	83.763	2B		AX-108880170	54.497	3B	10	AX-108880170	44.646	3B-1
AX-111796089	17.714	2B	7	AX-111796089	83.763	2B		AX-108880946	54.497	3B	10	AX-108880946	44.646	3B-1
AX-108838753	17.883	2B	7	AX-108838753	83.763	2B		AX-108886238	54.497	3B	10	AX-108886238	44.48	3B-1
AX-108950662	17.883	2B	7	AX-108950662	83.763	2B		AX-109999005	54.497	3B	10	AX-109999005	44.646	3B-1
AX-109279654	17.883	2B	7	AX-109279654	83.763	2B		AX-110042579	54.497	3B	10	AX-110042579	44.646	3B-1
AX-110056222	17.883	2B	7	AX-110056222	83.763	2B		AX-111470332	54.497	3B	10	AX-111470332	44.48	3B-1
AX-110411188	17.883	2B	7	AX-110411188	83.763	2B		AX-111528181	54.497	3B	10	AX-111528181	44.48	3B-1
AX-111033839	17.883	2B	7	AX-111033839	83.763	2B		AX-111545734	54.497	3B	10	AX-111545734	44.646	3B-1
AX-111233927	17.883	2B	7	AX-111233927	83.763	2B		AX-110453095	55.545	3B	10	AX-110453095	44.08	3B-1
AX-108806477	17.953	2B	7	AX-108806477	83.763	2B		AX-109858559	56.557	3B	10	AX-109858559	43.105	3B-1
AX-108905488	17.953	2B	7	AX-108905488	83.763	2B		AX-110375013	56.557	3B	10	AX-110375013	43.538	3B-1
AX-109336160	17.953	2B	7	AX-109336160	83.763	2B		AX-109413743	56.851	3B	10	AX-109413743	43.538	3B-1
AX-109566975	17.953	2B	7	AX-109566975	83.763	2B		AX-110100238	69.967	3B	10	AX-110100238	78.209	3B-1
AX-109618089	17.953	2B	7	AX-109618089	83.763	2B		AX-110558618	69.967	3B	10	AX-110558618	78.209	3B-1
AX-109823635	17.953	2B	7	AX-109823635	83.763	2B		AX-109416919	77.819	3B	10	AX-109416919	89.12	3B-1
AX-110002758	17.953	2B	7	AX-110002758	82.266	2B		AX-111509109	77.819	3B	10	AX-111509109	89.12	3B-1
AX-110108215	17.953	2B	7	AX-110108215	83.763	2B		AX-108759829	81.012	3B	10	AX-108759829	93.325	3B-1
AX-110530050	17.953	2B	7	AX-110530050	83.763	2B		AX-108837323	81.012	3B	10	AX-108837323	93.325	3B-1
AX-110965307	17.953	2B	7	AX-110965307	83.763	2B		AX-109301820	81.012	3B	10	AX-109301820	93.227	3B-1
AX-111527899	17.953	2B	7	AX-111527899	83.763	2B		AX-109439120	81.012	3B	10	AX-109439120	93.325	3B-1
AX-94405934	17.953	2B	7	AX-94405934	83.763	2B		AX-109949824	81.012	3B	10	AX-109949824	93.325	3B-1
AX-111569735	18.637	2B	7	AX-111569735	80.985	2B		AX-110146078	81.012	3B	10	AX-110146078	93.325	3B-1
AX-94480449	18.637	2B	7	AX-94480449	80.985	2B		AX-110980327	81.012	3B	10	AX-110980327	93.227	3B-1
AX-110152107	18.778	2B	7	AX-110152107	82.266	2B		AX-109546969	85.999	3B	10	AX-109546969	91.106	3B-1
AX-111089108	18.931	2B	7	AX-111089108	80.985	2B		AX-111464965	85.999	3B	10	AX-111464965	91.106	3B-1
AX-111565799	18.931	2B	7	AX-111565799	82.266	2B		AX-89653262	0	3D	11	AX-89653262	9.524	3B-2
AX-111535669	19.617	2B	7	AX-111535669	79.411	2B		AX-110391699	0.616	3D	11	AX-110391699	9.524	3B-2
AX-110508099	19.855	2B	7	AX-110508099	82.266	2B		AX-89562145	4.022	3D	11	AX-89562145	12.08	3B-2
AX-110541891	19.855	2B	7	AX-110541891	82.266	2B		AX-109422875	18.795	3D	11	AX-109422875	59.509	7B
AX-109070541	20.268	2B	7	AX-109070541	79.411	2B		AX-108977327	22.377	3D	11	AX-108977327	61.485	7B
AX-89577891	20.268	2B	7	AX-89577891	79.411	2B		AX-110376389	22.377	3D	11	AX-110376389	60.766	7B
AX-109885527	20.645	2B	7	AX-109885527	82.266	2B		AX-108822945	78.138	3D	11	AX-108822945	2.46	3D
AX-111736784	20.645	2B	7	AX-111736784	82.266	2B		AX-108884636	78.138	3D	11	AX-108884636	2.46	3D
AX-108896991	24.604	2B	7	AX-108896991	79.411	2B		AX-89683800	79.772	3D	11	AX-89683800	1.353	3D
AX-108990723	24.604	2B	7	AX-108990723	151.935	2B		AX-110599821	81.932	3D	11	AX-110599821	0	3D
AX-109299208	24.604	2B	7	AX-109299208	151.935	2B		AX-111902423	82.578	3D	11	AX-111902423	0.861	3D
AX-109327444	24.604	2B	7	AX-109327444	151.233	2B		AX-109241120	101.814	3D	11	AX-109241120	37.307	3D
AX-109817336	24.604	2B	7	AX-109817336	151.233	2B		AX-111328548	101.814	3D	11	AX-111328548	37.307	3D
AX-109971547	24.604	2B	7	AX-109971547	151.935	2B		AX-109829553	102.904	3D	11	AX-109829553	37.307	3D
AX-110366150	24.604	2B	7	AX-110366150	79.411	2B		AX-108934388	103.638	3D	11	AX-108934388	37.307	3D
AX-110495015	24.604	2B	7	AX-110495015	79.411	2B		AX-109913990	103.638	3D	11	AX-109913990	37.307	3D
AX-110917298	24.604	2B	7	AX-110917298	151.935	2B		AX-110822634	103.638	3D	11	AX-110822634	37.307	3D
AX-110930185	24.604	2B	7	AX-110930185	151.935	2B		AX-110886458	103.638	3D	11	AX-110886458	37.307	3D
AX-111015582	24.604	2B	7	AX-111015582	151.935	2B		AX-110914105	103.638	3D	11	AX-110914105	37.307	3D
AX-111487427	24.604	2B	7	AX-111487427	79.411	2B		AX-111487251	103.638	3D	11	AX-111487251	37.307	3D
AX-108825214	24.709	2B	7	AX-108825214	79.411	2B		AX-111519397	103.638	3D	11	AX-111519397	37.307	3D
AX-108937964	24.709	2B	7	AX-108937964	79.411	2B		AX-110021640	104.45	3D	11	AX-110021640	39.762	3D
AX-110004064	24.709	2B	7	AX-110004064	79.411	2B		AX-110037813	136.924	3D	11	AX-110037813	100.692	3D
AX-110653326	24.709	2B	7	AX-110653326	79.411	2B		AX-109621953	9.559	4A	12	AX-109621953	6.799	4A-2
AX-111642329	24.709	2B	7	AX-111642329	79.411	2B		AX-111028486	9.559	4A	12	AX-111028486	6.799	4A-2
AX-110043446	26.787	2B	7	AX-110043446	65.604	2B		AX-110434765	28.826	4A	12	AX-110434765	19.764	4A-2
AX-110415597	27.704	2B	7	AX-110415597	75.339	2B		AX-108785329	29.409	4A	12	AX-108785329	20.237	4A-2
AX-111591571	27.704	2B	7	AX-111591571	75.339	2B		AX-111099057	31.068	4A	12	AX-111099057	21.685	4A-2
AX-111700149	28.099	2B	7	AX-111700149	75.339	2B		AX-108869201	36.094	4A	12	AX-108869201	23.018	4A-2
AX-108765988	28.511	2B	7	AX-108765988	75.339	2B		AX-109867908	36.094	4A	12	AX-109867908	23.018	4A-2
AX-108810825	28.511	2B	7	AX-108810825	75.339	2B		AX-108829087	61.81	4A	12	AX-108829087	60.514	4A-2
AX-108934564	28.511	2B	7	AX-108934564	75.339	2B		AX-108878533	61.81	4A	12	AX-108878533	60.514	4A-2
AX-109019608	28.511	2B	7	AX-109019608	75.339	2B		AX-109382084	61.81	4A	12	AX-109382084	60.514	4A-2
AX-109272515	28.511	2B	7	AX-109272515	75.339	2B		AX-109865536	61.81	4A	12	AX-109865536	60.514	4A-2
AX-109291428	28.511	2B	7	AX-109291428	75.339	2B		AX-110030140	61.81	4A	12	AX-110030140	60.514	4A-2
AX-109310458	28.511	2B	7	AX-109310458	75.339	2B		AX-108889870	66.242	4A	12	AX-108889870	61.764	4A-2
AX-109340310	28.511	2B	7	AX-109340310	75.339	2B		AX-110132746	66.242	4A	12	AX-110132746	61.764	4A-2
AX-109414933	28.511	2B	7	AX-109414933	75.339	2B		AX-111634994	66.242	4A	12	AX-111634994	61.764	4A-2
AX-109444572	28.511	2B	7	AX-109444572	75.339	2B		AX-108772504	66.505	4A	12	AX-108772504	61.764	4A-2
AX-109874935	28.511	2B	7	AX-109874935	75.339	2B		AX-111114543	66.505	4A	12	AX-111114543	61.764	4A-2
AX-109894118	28.511	2B	7	AX-109894118	75.339	2B		AX-111500116	66.505	4A	12	AX-111500116	61.764	4A-2
AX-109907391	28.511	2B	7	AX-109907391	75.339	2B		AX-109860616	67.767	4A	12	AX-109860616	60.514	4A-2
AX-109924408	28.511	2B	7	AX-109924408	75.339	2B		AX-109930648	71.101	4A	12	AX-109930648	42.524	4A-2
AX-109965430	28.511	2B	7	AX-109965430	75.339	2B		AX-110078776	71.101	4A	12	AX-110078776	45.286	4A-2
AX-110075566	28.511	2B	7	AX-110075566	75.339	2B		AX-110554909	71.101	4A	12	AX-110554909	42.524	4A-2
AX-110145610	28.511	2B	7	AX-110145610	75.339	2B		AX-110957374	71.101	4A	12	AX-110957374	42.524	4A-2
AX-110199362	28.511	2B	7	AX-110199362	75.339	2B		AX-111265032	71.101	4A	12	AX-111265032	50.892	4A-2
AX-110427767	28.511	2B	7	AX-110427767	75.339	2B		AX-95629315	71.101	4A	12	AX-95629315	42.524	4A-2
AX-110457765	28.511	2B	7	AX-110457765	75.339	2B		AX-109462856	73.439	4A	12	AX-109462856	46.154	4A-2
AX-110514424	28.511	2B	7	AX-110514424	75.339	2B		AX-109626604	73.439	4A	12	AX-109626604	46.154	4A-2
AX-110622949	28.511	2B	7	AX-110622949	75.339	2B		AX-110468887	73.439	4A	12	AX-110468887	46.281	4A-2
AX-111107628	28.511	2B	7	AX-111107628	75.339	2B		AX-110999835	73.439	4A	12	AX-110999835	46.154	4A-2
AX-111150066	28.511	2B	7	AX-111150066	75.339	2B		AX-111451343	73.439	4A	12	AX-111451343	46.154	4A-2
AX-111556668	28.511	2B	7	AX-111556668	75.339	2B		AX-111651073	73.439	4A	12	AX-111651073	46.154	4A-2
AX-111580942	28.511	2B	7	AX-111580942	75.339	2B		AX-111624503	73.954	4A	12	AX-111624503	45.55	4A-2
AX-111596801	28.511	2B	7	AX-111596801	75.339	2B		AX-108734258	75.096	4A	12	AX-108734258	37.644	4A-2
AX-111611417	28.511	2B	7	AX-111611417	75.339	2B		AX-108819037	75.096	4A	12	AX-108819037	37.644	4A-2
AX-111664983	28.511	2B	7	AX-111664983	75.339	2B		AX-108864123	75.096	4A	12	AX-108864123	42.225	4A-2
AX-111670122	28.511	2B	7	AX-111670122	75.339	2B		AX-109531016	75.096	4A	12	AX-109531016	37.644	4A-2
AX-111810177	28.511	2B	7	AX-111810177	75.339	2B		AX-109882463	75.096	4A	12	AX-109882463	42.225	4A-2
AX-111827463	28.511	2B	7	AX-111827463	75.339	2B		AX-109935326	75.096	4A	12	AX-109935326	37.644	4A-2
AX-109317001	33.635	2B	7	AX-109317001	79.411	2B		AX-110369586	75.096	4A	12	AX-110369586	37.644	4A-2
AX-109530577	33.635	2B	7	AX-109530577	79.411	2B		AX-110735104	75.096	4A	12	AX-110735104	37.644	4A-2
AX-111168610	33.635	2B	7	AX-111168610	79.411	2B		AX-110935752	75.096	4A	12	AX-110935752	37.644	4A-2
AX-111236146	33.635	2B	7	AX-111236146	79.411	2B		AX-111010177	75.096	4A	12	AX-111010177	37.644	4A-2
AX-111463532	33.635	2B	7	AX-111463532	79.411	2B		AX-111045592	75.096	4A	12	AX-111045592	37.644	4A-2
AX-111571339	33.635	2B	7	AX-111571339	79.411	2B		AX-111229802	75.096	4A	12	AX-111229802	42.225	4A-2
AX-89397326	33.635	2B	7	AX-89397326	79.411	2B		AX-111501575	75.096	4A	12	AX-111501575	37.644	4A-2
AX-108759679	34.883	2B	7	AX-108759679	91.257	2B		AX-111559227	75.096	4A	12	AX-111559227	37.644	4A-2
AX-109651520	34.883	2B	7	AX-109651520	91.82	2B		AX-111608459	75.096	4A	12	AX-111608459	37.644	4A-2
AX-109832660	34.883	2B	7	AX-109832660	91.257	2B		AX-110407607	139.955	4A	12	AX-110407607	4.372	4A-1
AX-109874909	34.883	2B	7	AX-109874909	91.257	2B		AX-110567219	139.955	4A	12	AX-110567219	4.372	4A-1
AX-109893424	34.883	2B	7	AX-109893424	91.257	2B		AX-111776748	140.495	4A	12	AX-111776748	3.899	4A-1
AX-110626270	34.883	2B	7	AX-110626270	91.257	2B		AX-109936805	141.86	4A	12	AX-109936805	4.719	4A-1
AX-111019152	34.883	2B	7	AX-111019152	91.257	2B		AX-108824468	142.014	4A	12	AX-108824468	4.719	4A-1
AX-111490690	34.883	2B	7	AX-111490690	91.257	2B		AX-109272432	142.014	4A	12	AX-109272432	4.719	4A-1
AX-111540604	34.883	2B	7	AX-111540604	91.257	2B		AX-109289084	142.014	4A	12	AX-109289084	4.719	4A-1
AX-112287417	34.883	2B	7	AX-112287417	91.257	2B		AX-110989658	142.014	4A	12	AX-110989658	4.719	4A-1
AX-89717263	34.883	2B	7	AX-89717263	91.257	2B		AX-111151933	142.014	4A	12	AX-111151933	4.719	4A-1
AX-109498048	37.294	2B	7	AX-109498048	91.257	2B		AX-108881879	143.041	4A	12	AX-108881879	6.749	4A-1
AX-110431742	37.294	2B	7	AX-110431742	91.257	2B		AX-108943653	143.041	4A	12	AX-108943653	6.749	4A-1
AX-89336171	37.509	2B	7	AX-89336171	91.257	2B		AX-110391454	143.041	4A	12	AX-110391454	6.749	4A-1
AX-109388397	38.167	2B	7	AX-109388397	91.257	2B		AX-110449014	143.041	4A	12	AX-110449014	6.749	4A-1
AX-108807092	39.185	2B	7	AX-108807092	93.569	2B		AX-110523957	143.041	4A	12	AX-110523957	5.858	4A-1
AX-109439054	39.543	2B	7	AX-109439054	92.894	2B		AX-111061531	143.041	4A	12	AX-111061531	6.749	4A-1
AX-110029425	39.543	2B	7	AX-110029425	92.894	2B		AX-111069221	143.041	4A	12	AX-111069221	6.749	4A-1
AX-111676734	40.633	2B	7	AX-111676734	91.965	2B		AX-111109184	143.041	4A	12	AX-111109184	6.749	4A-1
AX-108866613	40.887	2B	7	AX-108866613	96.033	2B		AX-111526124	143.041	4A	12	AX-111526124	7.463	4A-1
AX-109853469	40.887	2B	7	AX-109853469	96.033	2B		AX-111170720	143.759	4A	12	AX-111170720	6.464	4A-1
AX-110049360	40.887	2B	7	AX-110049360	96.301	2B		AX-108729285	145.453	4A	12	AX-108729285	13.89	4A-1
AX-110160944	40.887	2B	7	AX-110160944	96.301	2B		AX-108760099	145.453	4A	12	AX-108760099	13.89	4A-1
AX-110396077	40.887	2B	7	AX-110396077	96.301	2B		AX-108857013	145.453	4A	12	AX-108857013	13.89	4A-1
AX-111127090	40.887	2B	7	AX-111127090	96.301	2B		AX-108903415	145.453	4A	12	AX-108903415	13.89	4A-1
AX-111537364	40.887	2B	7	AX-111537364	96.301	2B		AX-109033879	145.453	4A	12	AX-109033879	10.238	4A-1
AX-108954862	41.396	2B	7	AX-108954862	93.181	2B		AX-109040217	145.453	4A	12	AX-109040217	9.759	4A-1
AX-110396703	41.396	2B	7	AX-110396703	93.181	2B		AX-109469638	145.453	4A	12	AX-109469638	13.89	4A-1
AX-109281428	42.515	2B	7	AX-109281428	98.228	2B		AX-110121036	145.453	4A	12	AX-110121036	13.89	4A-1
AX-109858717	42.515	2B	7	AX-109858717	98.228	2B		AX-110393197	145.453	4A	12	AX-110393197	13.89	4A-1
AX-111137915	42.515	2B	7	AX-111137915	98.228	2B		AX-110468999	145.453	4A	12	AX-110468999	13.89	4A-1
AX-111528127	42.515	2B	7	AX-111528127	98.228	2B		AX-111140650	145.453	4A	12	AX-111140650	13.89	4A-1
AX-109352812	43.049	2B	7	AX-109352812	98.228	2B		AX-111453918	145.453	4A	12	AX-111453918	13.89	4A-1
AX-110024591	43.049	2B	7	AX-110024591	98.228	2B		AX-111165119	149.267	4A	12	AX-111165119	11.698	4A-1
AX-111554457	43.049	2B	7	AX-111554457	98.228	2B		AX-109926421	151.153	4A	12	AX-109926421	16.395	4A-1
AX-108812852	43.259	2B	7	AX-108812852	96.033	2B		AX-110504741	151.153	4A	12	AX-110504741	16.395	4A-1
AX-108833673	43.259	2B	7	AX-108833673	96.033	2B		AX-108776509	160.669	4A	12	AX-108776509	30.429	4A-1
AX-108837834	43.259	2B	7	AX-108837834	96.033	2B		AX-108796554	160.669	4A	12	AX-108796554	30.429	4A-1
AX-108963682	43.259	2B	7	AX-108963682	96.033	2B		AX-108899997	160.669	4A	12	AX-108899997	30.429	4A-1
AX-108964992	43.259	2B	7	AX-108964992	96.033	2B		AX-108908030	160.669	4A	12	AX-108908030	30.429	4A-1
AX-108988896	43.259	2B	7	AX-108988896	96.033	2B		AX-109396075	160.669	4A	12	AX-109396075	30.429	4A-1
AX-109077344	43.259	2B	7	AX-109077344	96.033	2B		AX-109828375	160.669	4A	12	AX-109828375	30.429	4A-1
AX-109316748	43.259	2B	7	AX-109316748	96.033	2B		AX-110195279	160.669	4A	12	AX-110195279	30.429	4A-1
AX-109376187	43.259	2B	7	AX-109376187	96.033	2B		AX-110434115	160.669	4A	12	AX-110434115	30.429	4A-1
AX-109394325	43.259	2B	7	AX-109394325	96.033	2B		AX-111051765	160.669	4A	12	AX-111051765	30.429	4A-1
AX-109422969	43.259	2B	7	AX-109422969	96.033	2B		AX-110481242	161.548	4A	12	AX-110481242	38.093	4A-1
AX-109504402	43.259	2B	7	AX-109504402	96.033	2B		AX-110604368	161.548	4A	12	AX-110604368	38.093	4A-1
AX-109885286	43.259	2B	7	AX-109885286	96.033	2B		AX-111073865	161.548	4A	12	AX-111073865	38.093	4A-1
AX-109889385	43.259	2B	7	AX-109889385	96.033	2B		AX-109924369	177.764	4A	12	AX-109924369	48.589	4A-1
AX-109948966	43.259	2B	7	AX-109948966	96.033	2B		AX-110542613	177.764	4A	12	AX-110542613	48.589	4A-1
AX-110024870	43.259	2B	7	AX-110024870	96.033	2B		AX-111100530	177.764	4A	12	AX-111100530	48.589	4A-1
AX-110099006	43.259	2B	7	AX-110099006	96.033	2B		AX-111050965	186.353	4A	12	AX-111050965	61.395	4A-1
AX-110122413	43.259	2B	7	AX-110122413	96.033	2B		AX-108847355	189.568	4A	12	AX-108847355	61.395	4A-1
AX-110484195	43.259	2B	7	AX-110484195	96.033	2B		AX-109394630	189.568	4A	12	AX-109394630	61.395	4A-1
AX-110505257	43.259	2B	7	AX-110505257	96.033	2B		AX-109464159	189.568	4A	12	AX-109464159	59.565	4A-1
AX-110511315	43.259	2B	7	AX-110511315	96.033	2B		AX-109543456	189.568	4A	12	AX-109543456	61.395	4A-1
AX-110642331	43.259	2B	7	AX-110642331	96.033	2B		AX-109653442	189.568	4A	12	AX-109653442	61.395	4A-1
AX-110905839	43.259	2B	7	AX-110905839	96.033	2B		AX-109915181	189.568	4A	12	AX-109915181	61.395	4A-1
AX-110945324	43.259	2B	7	AX-110945324	96.033	2B		AX-111117512	189.568	4A	12	AX-111117512	59.565	4A-1
AX-110950084	43.259	2B	7	AX-110950084	96.033	2B		AX-111217384	189.568	4A	12	AX-111217384	61.395	4A-1
AX-111023626	43.259	2B	7	AX-111023626	96.033	2B		AX-111523587	189.568	4A	12	AX-111523587	61.395	4A-1
AX-111026674	43.259	2B	7	AX-111026674	96.033	2B		AX-111616679	189.568	4A	12	AX-111616679	61.395	4A-1
AX-111134839	43.259	2B	7	AX-111134839	96.033	2B		AX-111707462	0	4B	13	AX-111707462	0	4B-1
AX-111166288	43.259	2B	7	AX-111166288	96.033	2B		AX-108764567	0.71	4B	13	AX-108764567	2.723	4B-1
AX-111172477	43.259	2B	7	AX-111172477	96.033	2B		AX-108730259	4.929	4B	13	AX-108730259	5.982	4B-1
AX-111461182	43.259	2B	7	AX-111461182	96.033	2B		AX-110428871	19.435	4B	13	AX-110428871	20.724	4B-1
AX-111552340	43.259	2B	7	AX-111552340	96.033	2B		AX-111075819	19.435	4B	13	AX-111075819	20.724	4B-1
AX-111585543	43.259	2B	7	AX-111585543	96.033	2B		AX-108728404	28.083	4B	13	AX-108728404	53.416	4B-1
AX-111615072	43.259	2B	7	AX-111615072	96.033	2B		AX-108767762	28.083	4B	13	AX-108767762	52.742	4B-1
AX-111661779	43.259	2B	7	AX-111661779	96.033	2B		AX-109407721	28.083	4B	13	AX-109407721	53.416	4B-1
AX-111678685	43.259	2B	7	AX-111678685	96.033	2B		AX-109827358	28.083	4B	13	AX-109827358	53.085	4B-1
AX-111698719	43.259	2B	7	AX-111698719	96.033	2B		AX-109868698	28.083	4B	13	AX-109868698	53.085	4B-1
AX-110935265	43.917	2B	7	AX-110935265	93.181	2B		AX-109888996	28.083	4B	13	AX-109888996	52.388	4B-1
AX-109847936	44.325	2B	7	AX-109847936	93.181	2B		AX-110571073	28.083	4B	13	AX-110571073	53.085	4B-1
AX-109327254	48.196	2B	7	AX-109327254	102.474	2B		AX-110582190	28.083	4B	13	AX-110582190	52.388	4B-1
AX-108743330	59.65	2B	7	AX-108743330	8.195	2B		AX-111620391	28.083	4B	13	AX-111620391	53.085	4B-1
AX-110518573	64.483	2B	7	AX-110518573	111	2B		AX-109309162	30.301	4B	13	AX-109309162	49.571	4B-1
AX-111550245	64.483	2B	7	AX-111550245	111	2B		AX-110445790	60.838	4B	13	AX-110445790	2.242	4B-2
AX-109818394	65.008	2B	7	AX-109818394	112.14	2B		AX-110564812	60.838	4B	13	AX-110564812	2.242	4B-2
AX-109938950	65.008	2B	7	AX-109938950	112.14	2B		AX-111581596	60.838	4B	13	AX-111581596	2.242	4B-2
AX-110362146	65.008	2B	7	AX-110362146	112.14	2B		AX-94534705	62.279	4B	13	AX-94534705	0	4B-2
AX-108752545	65.274	2B	7	AX-108752545	112.14	2B		AX-89580886	64.893	4B	13	AX-89580886	12.22	4B-2
AX-109837764	65.274	2B	7	AX-109837764	112.365	2B		AX-109820929	71.518	4B	13	AX-109820929	18.036	4B-2
AX-110062500	65.274	2B	7	AX-110062500	112.14	2B		AX-109929747	71.518	4B	13	AX-109929747	18.036	4B-2
AX-110571313	65.274	2B	7	AX-110571313	110.927	2B		AX-110467455	71.518	4B	13	AX-110467455	18.036	4B-2
AX-110673774	65.274	2B	7	AX-110673774	112.365	2B		AX-110991519	71.518	4B	13	AX-110991519	18.036	4B-2
AX-110934424	65.274	2B	7	AX-110934424	111	2B		AX-111641604	71.518	4B	13	AX-111641604	18.036	4B-2
AX-110941614	65.274	2B	7	AX-110941614	112.365	2B		AX-111205823	72.418	4B	13	AX-111205823	18.225	4B-2
AX-111058545	65.274	2B	7	AX-111058545	113.167	2B		AX-108756487	72.835	4B	13	AX-108756487	18.437	4B-2
AX-111671417	65.274	2B	7	AX-111671417	112.365	2B		AX-110620239	72.835	4B	13	AX-110620239	18.437	4B-2
AX-109074078	66.107	2B	7	AX-109074078	112.14	2B		AX-108855370	76.891	4B	13	AX-108855370	29.996	4B-2
AX-109882373	66.107	2B	7	AX-109882373	112.14	2B		AX-109382134	76.891	4B	13	AX-109382134	29.996	4B-2
AX-109452320	67.573	2B	7	AX-109452320	112.365	2B		AX-109440683	76.891	4B	13	AX-109440683	29.685	4B-2
AX-109990721	67.573	2B	7	AX-109990721	112.647	2B		AX-110573767	76.891	4B	13	AX-110573767	29.996	4B-2
AX-109481686	68.888	2B	7	AX-109481686	115.551	2B		AX-111048131	76.891	4B	13	AX-111048131	29.996	4B-2
AX-109271530	70.503	2B	7	AX-109271530	115.551	2B		AX-109274025	80.739	4B	13	AX-109274025	44.986	4B-2
AX-109328913	70.503	2B	7	AX-109328913	115.551	2B		AX-110467582	82.321	4B	13	AX-110467582	49.943	4B-2
AX-109459643	70.503	2B	7	AX-109459643	115.551	2B		AX-108938378	85.336	4B	13	AX-108938378	36.017	4B-2
AX-109576985	70.503	2B	7	AX-109576985	115.551	2B		AX-109345485	85.336	4B	13	AX-109345485	36.017	4B-2
AX-109816623	70.503	2B	7	AX-109816623	115.551	2B		AX-109862854	85.336	4B	13	AX-109862854	36.017	4B-2
AX-109893764	70.503	2B	7	AX-109893764	115.551	2B		AX-109940306	85.336	4B	13	AX-109940306	36.017	4B-2
AX-110933107	70.503	2B	7	AX-110933107	115.551	2B		AX-110915555	85.336	4B	13	AX-110915555	36.017	4B-2
AX-111578389	70.503	2B	7	AX-111578389	115.551	2B		AX-111637187	85.336	4B	13	AX-111637187	36.017	4B-2
AX-111589515	70.503	2B	7	AX-111589515	115.551	2B		AX-111799354	85.336	4B	13	AX-111799354	36.017	4B-2
AX-109386811	71.721	2B	7	AX-109386811	115.551	2B		AX-109831534	85.429	4B	13	AX-109831534	41.312	4B-2
AX-111487903	74.601	2B	7	AX-111487903	120.155	2B		AX-110007202	90.242	4B	13	AX-110007202	34.589	4B-2
AX-111684920	74.601	2B	7	AX-111684920	120.155	2B		AX-94486277	94.362	4B	13	AX-94486277	51.627	4B-2
AX-108803498	79.094	2B	7	AX-108803498	125.817	2B		AX-109102843	95.587	4B	13	AX-109102843	52.705	4B-2
AX-108842142	91.697	2B	7	AX-108842142	152.871	2B		AX-108755302	98.906	4B	13	AX-108755302	51.14	4B-2
AX-109943843	93.185	2B	7	AX-109943843	155.894	2B		AX-109950890	98.906	4B	13	AX-109950890	51.14	4B-2
AX-110410334	93.185	2B	7	AX-110410334	155.894	2B		AX-111497363	98.906	4B	13	AX-111497363	51.14	4B-2
AX-110488291	93.185	2B	7	AX-110488291	155.894	2B		AX-111595278	98.906	4B	13	AX-111595278	51.14	4B-2
AX-108898197	96.554	2B	7	AX-108898197	151.935	2B		AX-111573401	0	4D	14	AX-111573401	25.851	4D-1
AX-108801181	98.257	2B	7	AX-108801181	154.36	2B		AX-110608439	22.526	4D	14	AX-110608439	10.395	4D-2
AX-110907022	99.049	2B	7	AX-110907022	154.881	2B		AX-108893617	24.784	4D	14	AX-108893617	21.657	4D-1
AX-110432814	99.671	2B	7	AX-110432814	154.36	2B		AX-108943656	34.44	4D	14	AX-108943656	37.823	4D-2
AX-110953569	99.671	2B	7	AX-110953569	154.36	2B		AX-110046962	34.44	4D	14	AX-110046962	39.161	4D-2
AX-111081804	99.671	2B	7	AX-111081804	154.36	2B		AX-110458818	34.44	4D	14	AX-110458818	37.823	4D-2
AX-111471841	99.671	2B	7	AX-111471841	154.36	2B		AX-110378783	41.049	4D	14	AX-110378783	8.136	4D-2
AX-111762792	99.671	2B	7	AX-111762792	154.36	2B		AX-111508427	41.049	4D	14	AX-111508427	8.136	4D-2
AX-110607790	100.119	2B	7	AX-110607790	157.46	2B		AX-111564466	41.049	4D	14	AX-111564466	8.136	4D-2
AX-110192731	0	2D	8	AX-110192731	60.687	2D		AX-111688098	41.049	4D	14	AX-111688098	8.136	4D-2
AX-110636997	0	2D	8	AX-110636997	60.687	2D		AX-111525922	51.258	4D	14	AX-111525922	17.458	4D-1
AX-111171635	0	2D	8	AX-111171635	60.687	2D		AX-110965371	51.799	4D	14	AX-110965371	15.947	4D-1
AX-94569767	0	2D	8	AX-94569767	60.687	2D		AX-108913628	51.979	4D	14	AX-108913628	15.947	4D-1
AX-108735612	2.857	2D	8	AX-108735612	60.687	2D		AX-109305573	51.979	4D	14	AX-109305573	15.947	4D-1
AX-108810643	2.857	2D	8	AX-108810643	60.687	2D		AX-111237243	54.046	4D	14	AX-111237243	21.013	4D-1
AX-109185514	2.857	2D	8	AX-109185514	60.687	2D		AX-111828404	54.046	4D	14	AX-111828404	21.013	4D-1
AX-109375042	2.857	2D	8	AX-109375042	60.687	2D		AX-110015970	55.801	4D	14	AX-110015970	1.72	4D-1
AX-109687504	2.857	2D	8	AX-109687504	60.687	2D		AX-110565602	55.801	4D	14	AX-110565602	0	4D-1
AX-109876533	2.857	2D	8	AX-109876533	60.687	2D		AX-110013165	56.02	4D	14	AX-110013165	7.352	4D-1
AX-109903618	2.857	2D	8	AX-109903618	60.687	2D		AX-111034497	56.02	4D	14	AX-111034497	7.352	4D-1
AX-110000610	2.857	2D	8	AX-110000610	60.687	2D		AX-89644801	56.02	4D	14	AX-89644801	7.352	4D-1
AX-110002051	2.857	2D	8	AX-110002051	60.687	2D		AX-111544209	60.212	4D	14	AX-111544209	20.116	4D-1
AX-110374461	2.857	2D	8	AX-110374461	60.687	2D		AX-110476142	75.659	4D	14	AX-110476142	36.652	4D-1
AX-110415035	2.857	2D	8	AX-110415035	60.687	2D		AX-109325949	78.37	4D	14	AX-109325949	43.055	4D-1
AX-110431006	2.857	2D	8	AX-110431006	60.687	2D		AX-109431840	78.37	4D	14	AX-109431840	43.055	4D-1
AX-110460468	2.857	2D	8	AX-110460468	60.687	2D		AX-111952169	78.37	4D	14	AX-111952169	43.055	4D-1
AX-110752353	2.857	2D	8	AX-110752353	60.687	2D		AX-89620408	78.37	4D	14	AX-89620408	43.055	4D-1
AX-110883351	2.857	2D	8	AX-110883351	60.687	2D		AX-89421399	78.6	4D	14	AX-89421399	42.293	4D-1
AX-111134444	2.857	2D	8	AX-111134444	60.687	2D		AX-108867384	81.213	4D	14	AX-108867384	44.752	4D-1
AX-111174115	2.857	2D	8	AX-111174115	60.687	2D		AX-109351119	81.213	4D	14	AX-109351119	44.752	4D-1
AX-111188329	2.857	2D	8	AX-111188329	60.687	2D		AX-109405031	81.213	4D	14	AX-109405031	44.752	4D-1
AX-111297034	2.857	2D	8	AX-111297034	60.687	2D		AX-109683615	81.213	4D	14	AX-109683615	44.752	4D-1
AX-111569781	2.857	2D	8	AX-111569781	60.687	2D		AX-109801011	81.213	4D	14	AX-109801011	44.752	4D-1
AX-111591148	2.857	2D	8	AX-111591148	60.687	2D		AX-109860907	81.213	4D	14	AX-109860907	44.752	4D-1
AX-111763473	2.857	2D	8	AX-111763473	60.687	2D		AX-110956578	81.213	4D	14	AX-110956578	44.752	4D-1
AX-111906186	2.857	2D	8	AX-111906186	60.687	2D		AX-111003706	81.213	4D	14	AX-111003706	44.752	4D-1
AX-109899332	15.234	2D	8	AX-109899332	59.101	2D		AX-111453694	81.213	4D	14	AX-111453694	44.752	4D-1
AX-110895337	15.234	2D	8	AX-110895337	59.101	2D		AX-111562218	81.213	4D	14	AX-111562218	45.212	4D-1
AX-111545463	15.234	2D	8	AX-111545463	60.378	2D		AX-111677282	81.213	4D	14	AX-111677282	44.752	4D-1
AX-94536025	15.234	2D	8	AX-94536025	59.101	2D		AX-89687758	81.213	4D	14	AX-89687758	44.752	4D-1
AX-108850253	19.005	2D	8	AX-108850253	53.809	2D		AX-108782362	81.679	4D	14	AX-108782362	45.212	4D-1
AX-109331314	19.005	2D	8	AX-109331314	54.116	2D		AX-108795460	81.679	4D	14	AX-108795460	45.212	4D-1
AX-110124999	19.005	2D	8	AX-110124999	54.116	2D		AX-108987203	81.679	4D	14	AX-108987203	45.212	4D-1
AX-110189937	19.005	2D	8	AX-110189937	54.116	2D		AX-109517054	81.679	4D	14	AX-109517054	45.212	4D-1
AX-110480398	19.005	2D	8	AX-110480398	54.886	2D		AX-109974947	81.679	4D	14	AX-109974947	45.398	4D-1
AX-110972681	19.005	2D	8	AX-110972681	54.116	2D		AX-110057465	81.679	4D	14	AX-110057465	45.212	4D-1
AX-111067146	19.005	2D	8	AX-111067146	54.415	2D		AX-110534016	81.679	4D	14	AX-110534016	45.212	4D-1
AX-111274190	19.005	2D	8	AX-111274190	54.116	2D		AX-111003161	81.679	4D	14	AX-111003161	45.212	4D-1
AX-111276953	19.005	2D	8	AX-111276953	54.116	2D		AX-111042456	81.679	4D	14	AX-111042456	45.212	4D-1
AX-111405488	19.005	2D	8	AX-111405488	54.116	2D		AX-111167479	81.679	4D	14	AX-111167479	45.212	4D-1
AX-111441423	19.005	2D	8	AX-111441423	54.116	2D		AX-111482406	81.679	4D	14	AX-111482406	45.212	4D-1
AX-111769456	19.005	2D	8	AX-111769456	54.116	2D		AX-108828353	84.823	4D	14	AX-108828353	51.784	4D-1
AX-111935999	19.005	2D	8	AX-111935999	54.116	2D		AX-108762041	85.29	4D	14	AX-108762041	51.784	4D-1
AX-94514524	19.005	2D	8	AX-94514524	54.116	2D		AX-108801189	85.29	4D	14	AX-108801189	51.784	4D-1
AX-108823863	19.98	2D	8	AX-108823863	55.106	2D		AX-108820605	85.29	4D	14	AX-108820605	51.784	4D-1
AX-110895554	19.98	2D	8	AX-110895554	56.263	2D		AX-109052044	85.29	4D	14	AX-109052044	51.784	4D-1
AX-111719278	19.98	2D	8	AX-111719278	54.886	2D		AX-109155422	85.29	4D	14	AX-109155422	51.784	4D-1
AX-109493933	21.841	2D	8	AX-109493933	54.886	2D		AX-109168290	85.29	4D	14	AX-109168290	51.784	4D-1
AX-109634352	21.841	2D	8	AX-109634352	54.886	2D		AX-109313992	85.29	4D	14	AX-109313992	51.784	4D-1
AX-109888101	21.841	2D	8	AX-109888101	54.886	2D		AX-109317713	85.29	4D	14	AX-109317713	51.784	4D-1
AX-112286080	21.841	2D	8	AX-112286080	54.886	2D		AX-109359612	85.29	4D	14	AX-109359612	51.784	4D-1
AX-108856762	22.695	2D	8	AX-108856762	56.263	2D		AX-109372402	85.29	4D	14	AX-109372402	51.784	4D-1
AX-108992164	22.695	2D	8	AX-108992164	56.263	2D		AX-109383409	85.29	4D	14	AX-109383409	51.784	4D-1
AX-109459268	22.695	2D	8	AX-109459268	56.263	2D		AX-109455171	85.29	4D	14	AX-109455171	51.784	4D-1
AX-109769283	22.695	2D	8	AX-109769283	55.49	2D		AX-109511556	85.29	4D	14	AX-109511556	51.784	4D-1
AX-110571576	22.695	2D	8	AX-110571576	56.263	2D		AX-109660669	85.29	4D	14	AX-109660669	51.784	4D-1
AX-111520299	22.695	2D	8	AX-111520299	56.263	2D		AX-109737407	85.29	4D	14	AX-109737407	51.784	4D-1
AX-111553264	22.695	2D	8	AX-111553264	55.49	2D		AX-109861250	85.29	4D	14	AX-109861250	51.784	4D-1
AX-111699181	22.695	2D	8	AX-111699181	55.49	2D		AX-109883270	85.29	4D	14	AX-109883270	51.784	4D-1
AX-111704808	22.695	2D	8	AX-111704808	55.49	2D		AX-109974147	85.29	4D	14	AX-109974147	51.784	4D-1
AX-111894615	22.695	2D	8	AX-111894615	56.263	2D		AX-110412445	85.29	4D	14	AX-110412445	51.784	4D-1
AX-86162625	22.695	2D	8	AX-86162625	56.263	2D		AX-110427760	85.29	4D	14	AX-110427760	51.784	4D-1
AX-94436379	22.695	2D	8	AX-94436379	56.263	2D		AX-110445730	85.29	4D	14	AX-110445730	51.784	4D-1
AX-110074419	31.565	2D	8	AX-110074419	40.507	2D		AX-110536742	85.29	4D	14	AX-110536742	51.784	4D-1
AX-110234653	31.565	2D	8	AX-110234653	41.205	2D		AX-111008716	85.29	4D	14	AX-111008716	51.784	4D-1
AX-111497745	33.022	2D	8	AX-111497745	42.135	2D		AX-111014520	85.29	4D	14	AX-111014520	51.784	4D-1
AX-111039289	38.17	2D	8	AX-111039289	87.515	2D		AX-111057245	85.29	4D	14	AX-111057245	51.784	4D-1
AX-111430851	38.17	2D	8	AX-111430851	87.515	2D		AX-111083401	85.29	4D	14	AX-111083401	51.784	4D-1
AX-109330666	48.265	2D	8	AX-109330666	93.818	2D		AX-111092511	85.29	4D	14	AX-111092511	51.784	4D-1
AX-109449257	51.699	2D	8	AX-109449257	95.487	2D		AX-111157475	85.29	4D	14	AX-111157475	51.784	4D-1
AX-108991361	52.141	2D	8	AX-108991361	6.737	2D		AX-111371606	85.29	4D	14	AX-111371606	51.784	4D-1
AX-109842248	53.528	2D	8	AX-109842248	6.648	2D		AX-111457534	85.29	4D	14	AX-111457534	51.784	4D-1
AX-108736633	56.894	2D	8	AX-108736633	10.686	2D		AX-111480516	85.29	4D	14	AX-111480516	51.784	4D-1
AX-108874839	56.894	2D	8	AX-108874839	10.686	2D		AX-111496968	85.29	4D	14	AX-111496968	51.784	4D-1
AX-108968713	56.894	2D	8	AX-108968713	10.686	2D		AX-111522626	85.29	4D	14	AX-111522626	51.784	4D-1
AX-109400789	56.894	2D	8	AX-109400789	10.686	2D		AX-111527211	85.29	4D	14	AX-111527211	51.784	4D-1
AX-109648839	56.894	2D	8	AX-109648839	10.686	2D		AX-111864095	85.29	4D	14	AX-111864095	51.784	4D-1
AX-109946199	56.894	2D	8	AX-109946199	10.686	2D		AX-111907789	85.29	4D	14	AX-111907789	51.784	4D-1
AX-110425470	56.894	2D	8	AX-110425470	10.686	2D		AX-108786137	92.285	4D	14	AX-108786137	64.819	4D-1
AX-110459643	56.894	2D	8	AX-110459643	10.686	2D		AX-110740549	93.895	4D	14	AX-110740549	56.225	4D-1
AX-110920552	56.894	2D	8	AX-110920552	10.686	2D		AX-110587222	0	5A	15	AX-110587222	1.351	5A-1
AX-111486438	56.894	2D	8	AX-111486438	10.686	2D		AX-109304999	4.928	5A	15	AX-109304999	1.351	5A-1
AX-111589614	56.894	2D	8	AX-111589614	10.686	2D		AX-108825630	13.714	5A	15	AX-108825630	5.79	5A-1
AX-111772631	56.894	2D	8	AX-111772631	10.686	2D		AX-110436209	15.544	5A	15	AX-110436209	6.177	5A-1
AX-111814682	56.894	2D	8	AX-111814682	10.686	2D		AX-109019768	24.165	5A	15	AX-109019768	17.492	5A-1
AX-89366683	56.894	2D	8	AX-89366683	10.686	2D		AX-108808620	24.96	5A	15	AX-108808620	16.184	5A-1
AX-108821201	58.437	2D	8	AX-108821201	13.575	2D		AX-108948329	24.96	5A	15	AX-108948329	15.729	5A-1
AX-109856521	58.437	2D	8	AX-109856521	13.575	2D		AX-110019103	24.96	5A	15	AX-110019103	15.729	5A-1
AX-110509184	58.437	2D	8	AX-110509184	13.575	2D		AX-110470510	24.96	5A	15	AX-110470510	16.184	5A-1
AX-111071533	59.224	2D	8	AX-111071533	14.212	2D		AX-109576703	25.939	5A	15	AX-109576703	25.053	5A-1
AX-89629279	94.3	2D	8	AX-89629279	112.968	2D		AX-109878809	25.939	5A	15	AX-109878809	20.429	5A-1
AX-109400512	94.968	2D	8	AX-109400512	110.383	2D		AX-109490163	30.427	5A	15	AX-109490163	25.053	5A-1
AX-109459272	100.313	2D	8	AX-109459272	111.953	2D		AX-109916689	32.435	5A	15	AX-109916689	24.584	5A-1
AX-109945455	101.72	2D	8	AX-109945455	118.001	2D		AX-109322525	33.132	5A	15	AX-109322525	25.053	5A-1
AX-94692912	109.793	2D	8	AX-94692912	178.439	2D		AX-108856072	33.891	5A	15	AX-108856072	28.402	5A-1
AX-110440599	115.673	2D	8	AX-110440599	154.265	2D		AX-109465909	33.891	5A	15	AX-109465909	28.402	5A-1
AX-109078529	116.426	2D	8	AX-109078529	154.265	2D		AX-110006805	33.891	5A	15	AX-110006805	28.402	5A-1
AX-111922990	116.923	2D	8	AX-111922990	154.265	2D		AX-108987114	36.14	5A	15	AX-108987114	30.302	5A-1
AX-108886748	128.936	2D	8	AX-108886748	125.119	2D		AX-108742869	43.201	5A	15	AX-108742869	40.597	5A-1
AX-108914422	128.936	2D	8	AX-108914422	125.119	2D		AX-108785713	43.201	5A	15	AX-108785713	40.597	5A-1
AX-111049286	128.936	2D	8	AX-111049286	125.119	2D		AX-108785757	43.201	5A	15	AX-108785757	40.597	5A-1
AX-108778899	134.548	2D	8	AX-108778899	125.119	2D		AX-108828572	43.201	5A	15	AX-108828572	40.597	5A-1
AX-108857576	134.548	2D	8	AX-108857576	125.119	2D		AX-108920706	43.201	5A	15	AX-108920706	40.597	5A-1
AX-109338052	134.548	2D	8	AX-109338052	125.119	2D		AX-108943524	43.201	5A	15	AX-108943524	40.597	5A-1
AX-109368832	134.548	2D	8	AX-109368832	125.119	2D		AX-109271112	43.201	5A	15	AX-109271112	40.597	5A-1
AX-109410076	134.548	2D	8	AX-109410076	125.119	2D		AX-109321224	43.201	5A	15	AX-109321224	40.597	5A-1
AX-110406072	134.548	2D	8	AX-110406072	125.119	2D		AX-109327589	43.201	5A	15	AX-109327589	40.597	5A-1
AX-110414086	134.548	2D	8	AX-110414086	125.119	2D		AX-110033504	43.201	5A	15	AX-110033504	40.597	5A-1
AX-110518548	134.548	2D	8	AX-110518548	125.119	2D		AX-110067492	43.201	5A	15	AX-110067492	40.597	5A-1
AX-110574174	134.548	2D	8	AX-110574174	125.119	2D		AX-110390951	43.201	5A	15	AX-110390951	40.597	5A-1
AX-111528013	134.548	2D	8	AX-111528013	125.119	2D		AX-110454232	43.201	5A	15	AX-110454232	40.597	5A-1
AX-94613237	134.548	2D	8	AX-94613237	125.119	2D		AX-110487037	43.201	5A	15	AX-110487037	40.597	5A-1
AX-110460527	137.641	2D	8	AX-110460527	125.119	2D		AX-110525457	43.201	5A	15	AX-110525457	40.597	5A-1
AX-110052667	140.513	2D	8	AX-110052667	125.119	2D		AX-110717565	43.201	5A	15	AX-110717565	40.597	5A-1
AX-111127766	1.462	3A	9	AX-111127766	140.516	3A		AX-110905496	43.201	5A	15	AX-110905496	40.597	5A-1
AX-110385614	3.288	3A	9	AX-110385614	139.342	3A		AX-110970894	43.201	5A	15	AX-110970894	40.597	5A-1
AX-108830725	6.912	3A	9	AX-108830725	133.07	3A		AX-111018293	43.201	5A	15	AX-111018293	40.597	5A-1
AX-109039871	6.912	3A	9	AX-109039871	133.07	3A		AX-111087942	43.201	5A	15	AX-111087942	40.597	5A-1
AX-109979703	6.912	3A	9	AX-109979703	133.07	3A		AX-108936302	43.664	5A	15	AX-108936302	36.171	5A-1
AX-110917484	6.912	3A	9	AX-110917484	133.07	3A		AX-109599808	43.664	5A	15	AX-109599808	36.171	5A-1
AX-111551830	6.912	3A	9	AX-111551830	133.07	3A		AX-110396568	43.664	5A	15	AX-110396568	36.171	5A-1
AX-109316902	7.175	3A	9	AX-109316902	133.07	3A		AX-110440664	43.664	5A	15	AX-110440664	36.171	5A-1
AX-109612565	7.175	3A	9	AX-109612565	133.07	3A		AX-111012018	44.022	5A	15	AX-111012018	36.171	5A-1
AX-109515010	7.899	3A	9	AX-109515010	133.07	3A		AX-111575289	44.022	5A	15	AX-111575289	36.171	5A-1
AX-95189817	7.899	3A	9	AX-95189817	131.839	3A		AX-108734535	44.522	5A	15	AX-108734535	36.6	5A-1
AX-111021001	11.373	3A	9	AX-111021001	133.07	3A		AX-108941959	44.522	5A	15	AX-108941959	36.6	5A-1
AX-109012481	18.295	3A	9	AX-109012481	118.125	3A		AX-111103432	44.522	5A	15	AX-111103432	36.6	5A-1
AX-109385703	18.295	3A	9	AX-109385703	118.125	3A		AX-111519092	44.522	5A	15	AX-111519092	36.6	5A-1
AX-109607322	18.295	3A	9	AX-109607322	118.125	3A		AX-111507508	44.814	5A	15	AX-111507508	36.171	5A-1
AX-110404786	18.295	3A	9	AX-110404786	118.343	3A		AX-108973040	50.739	5A	15	AX-108973040	38.346	5A-1
AX-110421493	18.295	3A	9	AX-110421493	118.125	3A		AX-109654287	50.739	5A	15	AX-109654287	38.346	5A-1
AX-110453172	18.295	3A	9	AX-110453172	118.125	3A		AX-110980253	50.739	5A	15	AX-110980253	38.346	5A-1
AX-110529861	18.295	3A	9	AX-110529861	118.125	3A		AX-109322870	62.344	5A	15	AX-109322870	58.753	5A-1
AX-111678968	18.295	3A	9	AX-111678968	118.343	3A		AX-108838885	65.857	5A	15	AX-108838885	62.329	5A-1
AX-109835767	21.418	3A	9	AX-109835767	145.659	3A		AX-109981086	65.857	5A	15	AX-109981086	62.329	5A-1
AX-109892060	21.418	3A	9	AX-109892060	145.659	3A		AX-110525389	65.857	5A	15	AX-110525389	62.777	5A-1
AX-109947801	21.418	3A	9	AX-109947801	145.659	3A		AX-110947099	67.222	5A	15	AX-110947099	61.058	5A-1
AX-111648664	21.418	3A	9	AX-111648664	145.659	3A		AX-109958333	68.359	5A	15	AX-109958333	65.426	5A-1
AX-110479868	25.891	3A	9	AX-110479868	148.067	3A		AX-111563111	68.727	5A	15	AX-111563111	65.869	5A-1
AX-111521043	26.676	3A	9	AX-111521043	145.659	3A		AX-109482281	70.495	5A	15	AX-109482281	65.624	5A-1
AX-108838461	27.955	3A	9	AX-108838461	146.567	3A		AX-108758456	71.77	5A	15	AX-108758456	65.275	5A-1
AX-108934128	27.955	3A	9	AX-108934128	146.567	3A		AX-108844453	71.77	5A	15	AX-108844453	65.275	5A-1
AX-108944536	27.955	3A	9	AX-108944536	145.659	3A		AX-108933735	71.77	5A	15	AX-108933735	65.275	5A-1
AX-109272514	27.955	3A	9	AX-109272514	146.567	3A		AX-108946596	71.77	5A	15	AX-108946596	65.275	5A-1
AX-109298595	27.955	3A	9	AX-109298595	146.567	3A		AX-109438159	71.77	5A	15	AX-109438159	65.275	5A-1
AX-109343667	27.955	3A	9	AX-109343667	145.659	3A		AX-109654768	71.77	5A	15	AX-109654768	65.275	5A-1
AX-109383127	27.955	3A	9	AX-109383127	145.659	3A		AX-109815009	71.77	5A	15	AX-109815009	65.275	5A-1
AX-109931570	27.955	3A	9	AX-109931570	145.659	3A		AX-110012348	71.77	5A	15	AX-110012348	65.275	5A-1
AX-109980255	27.955	3A	9	AX-109980255	146.567	3A		AX-110051038	71.77	5A	15	AX-110051038	65.275	5A-1
AX-110017175	27.955	3A	9	AX-110017175	146.567	3A		AX-110424447	71.77	5A	15	AX-110424447	65.275	5A-1
AX-110162299	27.955	3A	9	AX-110162299	146.567	3A		AX-110534149	71.77	5A	15	AX-110534149	65.275	5A-1
AX-110480551	27.955	3A	9	AX-110480551	145.659	3A		AX-110616505	71.77	5A	15	AX-110616505	65.275	5A-1
AX-110507631	27.955	3A	9	AX-110507631	146.567	3A		AX-110931671	71.77	5A	15	AX-110931671	65.275	5A-1
AX-110514614	27.955	3A	9	AX-110514614	146.567	3A		AX-110936875	71.77	5A	15	AX-110936875	65.275	5A-1
AX-111056980	27.955	3A	9	AX-111056980	146.567	3A		AX-110960939	71.77	5A	15	AX-110960939	65.275	5A-1
AX-111458122	27.955	3A	9	AX-111458122	146.567	3A		AX-110683877	72.254	5A	15	AX-110683877	70.62	5A-1
AX-111487245	27.955	3A	9	AX-111487245	145.659	3A		AX-111556159	72.707	5A	15	AX-111556159	69.949	5A-1
AX-111498546	27.955	3A	9	AX-111498546	146.567	3A		AX-109390832	74.491	5A	15	AX-109390832	71.913	5A-1
AX-111678200	27.955	3A	9	AX-111678200	146.567	3A		AX-111570835	74.491	5A	15	AX-111570835	71.913	5A-1
AX-111764361	27.955	3A	9	AX-111764361	145.659	3A		AX-111591583	74.491	5A	15	AX-111591583	71.913	5A-1
AX-111826360	27.955	3A	9	AX-111826360	145.659	3A		AX-110516969	74.794	5A	15	AX-110516969	71.913	5A-1
AX-111482824	30.709	3A	9	AX-111482824	155.552	3A		AX-109278999	75.402	5A	15	AX-109278999	71.913	5A-1
AX-108814307	32.8	3A	9	AX-108814307	146.567	3A		AX-110985623	75.402	5A	15	AX-110985623	71.913	5A-1
AX-108814601	32.8	3A	9	AX-108814601	146.567	3A		AX-111521631	75.402	5A	15	AX-111521631	71.913	5A-1
AX-109997329	32.8	3A	9	AX-109997329	146.567	3A		AX-109466244	76.951	5A	15	AX-109466244	72.852	5A-1
AX-108808975	38.692	3A	9	AX-108808975	156.154	3A		AX-108848765	77.572	5A	15	AX-108848765	77.731	5A-1
AX-108814802	38.692	3A	9	AX-108814802	156.154	3A		AX-111535516	78.778	5A	15	AX-111535516	74.566	5A-1
AX-109479904	38.692	3A	9	AX-109479904	156.154	3A		AX-108889203	79.788	5A	15	AX-108889203	75.761	5A-1
AX-109522711	38.692	3A	9	AX-109522711	156.154	3A		AX-108809668	79.849	5A	15	AX-108809668	73.687	5A-1
AX-109948679	38.692	3A	9	AX-109948679	156.154	3A		AX-108970949	79.849	5A	15	AX-108970949	73.687	5A-1
AX-110378496	38.692	3A	9	AX-110378496	156.154	3A		AX-110383644	79.849	5A	15	AX-110383644	76.306	5A-1
AX-110379719	38.692	3A	9	AX-110379719	156.154	3A		AX-108813018	82.113	5A	15	AX-108813018	81.459	5A-1
AX-110419402	38.692	3A	9	AX-110419402	156.154	3A		AX-108901489	82.113	5A	15	AX-108901489	81.459	5A-1
AX-110673749	38.692	3A	9	AX-110673749	156.154	3A		AX-109371058	82.113	5A	15	AX-109371058	81.459	5A-1
AX-110967878	38.692	3A	9	AX-110967878	156.154	3A		AX-109449510	82.113	5A	15	AX-109449510	81.459	5A-1
AX-110975740	38.692	3A	9	AX-110975740	156.154	3A		AX-109899203	82.113	5A	15	AX-109899203	81.459	5A-1
AX-111142801	38.692	3A	9	AX-111142801	156.154	3A		AX-110168762	82.113	5A	15	AX-110168762	81.459	5A-1
AX-111224300	38.692	3A	9	AX-111224300	156.154	3A		AX-110376060	82.113	5A	15	AX-110376060	81.459	5A-1
AX-111529655	38.692	3A	9	AX-111529655	156.154	3A		AX-110472865	82.113	5A	15	AX-110472865	81.459	5A-1
AX-111590354	38.692	3A	9	AX-111590354	156.154	3A		AX-111074092	82.113	5A	15	AX-111074092	81.459	5A-1
AX-86166063	38.692	3A	9	AX-86166063	156.154	3A		AX-111578708	82.113	5A	15	AX-111578708	81.459	5A-1
AX-89470960	38.692	3A	9	AX-89470960	157.382	3A		AX-109850198	82.484	5A	15	AX-109850198	81.281	5A-1
AX-89599170	38.692	3A	9	AX-89599170	156.154	3A		AX-110381387	82.484	5A	15	AX-110381387	81.281	5A-1
AX-89620558	38.692	3A	9	AX-89620558	156.154	3A		AX-111541155	82.484	5A	15	AX-111541155	81.281	5A-1
AX-110982796	40.512	3A	9	AX-110982796	155.552	3A		AX-108962897	83.064	5A	15	AX-108962897	81.281	5A-1
AX-109309017	40.887	3A	9	AX-109309017	158.527	3A		AX-110923369	83.064	5A	15	AX-110923369	81.281	5A-1
AX-108813460	41.445	3A	9	AX-108813460	158.413	3A		AX-109871542	83.168	5A	15	AX-109871542	81.281	5A-1
AX-109519759	41.445	3A	9	AX-109519759	158.413	3A		AX-108787258	83.46	5A	15	AX-108787258	81.281	5A-1
AX-110362782	41.547	3A	9	AX-110362782	98.187	3A		AX-108795306	83.46	5A	15	AX-108795306	82.671	5A-1
AX-109844195	42.417	3A	9	AX-109844195	83.444	3A		AX-111673092	84.002	5A	15	AX-111673092	78.054	5A-1
AX-110551244	42.417	3A	9	AX-110551244	83.304	3A		AX-108960132	84.376	5A	15	AX-108960132	78.054	5A-1
AX-95684404	47.879	3A	9	AX-95684404	214.502	3A		AX-108773104	84.978	5A	15	AX-108773104	82.671	5A-1
AX-111699446	48.037	3A	9	AX-111699446	212.116	3A		AX-108760060	96.927	5A	15	AX-108760060	94.533	5A-1
AX-110913950	48.494	3A	9	AX-110913950	73.158	3A		AX-109400961	96.927	5A	15	AX-109400961	94.533	5A-1
AX-108825451	50.102	3A	9	AX-108825451	72.22	3A		AX-110408704	96.927	5A	15	AX-110408704	94.533	5A-1
AX-111792223	50.102	3A	9	AX-111792223	72.22	3A		AX-108937402	96.983	5A	15	AX-108937402	94.533	5A-1
AX-111084250	52.238	3A	9	AX-111084250	72.22	3A		AX-108964722	96.983	5A	15	AX-108964722	94.533	5A-1
AX-111542961	52.238	3A	9	AX-111542961	72.22	3A		AX-109622137	96.983	5A	15	AX-109622137	94.533	5A-1
AX-108881921	53.491	3A	9	AX-108881921	69.693	3A		AX-109866362	96.983	5A	15	AX-109866362	94.533	5A-1
AX-109436487	53.491	3A	9	AX-109436487	69.693	3A		AX-110917577	96.983	5A	15	AX-110917577	94.533	5A-1
AX-111451084	53.491	3A	9	AX-111451084	69.693	3A		AX-110957544	96.983	5A	15	AX-110957544	94.533	5A-1
AX-111531488	53.491	3A	9	AX-111531488	69.932	3A		AX-111100693	96.983	5A	15	AX-111100693	94.533	5A-1
AX-111723407	58.223	3A	9	AX-111723407	215.267	3A		AX-111104892	96.983	5A	15	AX-111104892	94.533	5A-1
AX-108783334	58.841	3A	9	AX-108783334	69.037	3A		AX-111584190	96.983	5A	15	AX-111584190	94.533	5A-1
AX-108803731	58.841	3A	9	AX-108803731	69.037	3A		AX-109322572	97.847	5A	15	AX-109322572	98.882	5A-1
AX-108850430	58.841	3A	9	AX-108850430	69.037	3A		AX-110146194	97.847	5A	15	AX-110146194	98.882	5A-1
AX-108885585	58.841	3A	9	AX-108885585	69.037	3A		AX-110668251	97.847	5A	15	AX-110668251	98.882	5A-1
AX-109284044	58.841	3A	9	AX-109284044	69.037	3A		AX-110921317	97.847	5A	15	AX-110921317	98.882	5A-1
AX-109378967	58.841	3A	9	AX-109378967	69.037	3A		AX-111037037	97.847	5A	15	AX-111037037	98.882	5A-1
AX-109430378	58.841	3A	9	AX-109430378	69.037	3A		AX-110611899	98.173	5A	15	AX-110611899	99.001	5A-1
AX-109436376	58.841	3A	9	AX-109436376	69.037	3A		AX-111104369	98.173	5A	15	AX-111104369	99.001	5A-1
AX-109456169	58.841	3A	9	AX-109456169	69.037	3A		AX-109367372	98.69	5A	15	AX-109367372	97.679	5A-1
AX-109584722	58.841	3A	9	AX-109584722	69.037	3A		AX-110427950	98.69	5A	15	AX-110427950	97.679	5A-1
AX-109872364	58.841	3A	9	AX-109872364	69.037	3A		AX-110462709	98.69	5A	15	AX-110462709	97.679	5A-1
AX-109887474	58.841	3A	9	AX-109887474	69.037	3A		AX-111552525	98.69	5A	15	AX-111552525	97.919	5A-1
AX-110127212	58.841	3A	9	AX-110127212	69.037	3A		AX-110533378	100.199	5A	15	AX-110533378	94.533	5A-1
AX-110620789	58.841	3A	9	AX-110620789	69.037	3A		AX-111041163	103.571	5A	15	AX-111041163	103.446	5A-1
AX-110729949	58.841	3A	9	AX-110729949	69.037	3A		AX-108779427	104.728	5A	15	AX-108779427	102.202	5A-1
AX-110907657	58.841	3A	9	AX-110907657	69.037	3A		AX-108784916	104.728	5A	15	AX-108784916	102.202	5A-1
AX-110914038	58.841	3A	9	AX-110914038	69.037	3A		AX-108791192	104.728	5A	15	AX-108791192	102.202	5A-1
AX-111001792	58.841	3A	9	AX-111001792	69.037	3A		AX-108849904	104.728	5A	15	AX-108849904	102.202	5A-1
AX-111008949	58.841	3A	9	AX-111008949	69.321	3A		AX-108855539	104.728	5A	15	AX-108855539	102.202	5A-1
AX-111058659	58.841	3A	9	AX-111058659	69.037	3A		AX-108867633	104.728	5A	15	AX-108867633	102.202	5A-1
AX-111155680	58.841	3A	9	AX-111155680	69.037	3A		AX-108917315	104.728	5A	15	AX-108917315	102.202	5A-1
AX-111235554	58.841	3A	9	AX-111235554	69.037	3A		AX-108976385	104.728	5A	15	AX-108976385	102.202	5A-1
AX-111470309	58.841	3A	9	AX-111470309	69.037	3A		AX-109275686	104.728	5A	15	AX-109275686	102.202	5A-1
AX-111499877	58.841	3A	9	AX-111499877	69.037	3A		AX-109300443	104.728	5A	15	AX-109300443	102.202	5A-1
AX-111574256	58.841	3A	9	AX-111574256	69.037	3A		AX-109305830	104.728	5A	15	AX-109305830	102.202	5A-1
AX-111574491	58.841	3A	9	AX-111574491	69.037	3A		AX-109309205	104.728	5A	15	AX-109309205	102.202	5A-1
AX-111577215	58.841	3A	9	AX-111577215	69.037	3A		AX-109324811	104.728	5A	15	AX-109324811	102.202	5A-1
AX-111595258	58.841	3A	9	AX-111595258	69.037	3A		AX-109334259	104.728	5A	15	AX-109334259	102.202	5A-1
AX-111633510	58.841	3A	9	AX-111633510	69.037	3A		AX-109451305	104.728	5A	15	AX-109451305	102.202	5A-1
AX-111636646	58.841	3A	9	AX-111636646	69.037	3A		AX-109461468	104.728	5A	15	AX-109461468	102.202	5A-1
AX-111655146	58.841	3A	9	AX-111655146	69.037	3A		AX-109905084	104.728	5A	15	AX-109905084	102.202	5A-1
AX-111806311	58.841	3A	9	AX-111806311	69.037	3A		AX-109911741	104.728	5A	15	AX-109911741	102.202	5A-1
AX-111576314	59.392	3A	9	AX-111576314	69.321	3A		AX-110048398	104.728	5A	15	AX-110048398	102.202	5A-1
AX-110696128	62.132	3A	9	AX-110696128	231.833	3A		AX-110439469	104.728	5A	15	AX-110439469	102.202	5A-1
AX-108789206	63.824	3A	9	AX-108789206	231.833	3A		AX-110442010	104.728	5A	15	AX-110442010	102.202	5A-1
AX-109936944	63.824	3A	9	AX-109936944	231.833	3A		AX-110478402	104.728	5A	15	AX-110478402	102.202	5A-1
AX-110177992	63.824	3A	9	AX-110177992	231.833	3A		AX-110584329	104.728	5A	15	AX-110584329	102.202	5A-1
AX-111617623	63.824	3A	9	AX-111617623	231.833	3A		AX-110926692	104.728	5A	15	AX-110926692	102.202	5A-1
AX-110429637	64.076	3A	9	AX-110429637	231.265	3A		AX-110969110	104.728	5A	15	AX-110969110	102.202	5A-1
AX-94700897	64.076	3A	9	AX-94700897	231.265	3A		AX-110982973	104.728	5A	15	AX-110982973	102.202	5A-1
AX-110073069	65.704	3A	9	AX-110073069	230.444	3A		AX-111001091	104.728	5A	15	AX-111001091	102.202	5A-1
AX-109887438	66.554	3A	9	AX-109887438	232.327	3A		AX-111039686	104.728	5A	15	AX-111039686	102.202	5A-1
AX-111018259	66.554	3A	9	AX-111018259	232.718	3A		AX-111485276	104.728	5A	15	AX-111485276	102.202	5A-1
AX-108934845	67.323	3A	9	AX-108934845	230.444	3A		AX-111512733	104.728	5A	15	AX-111512733	102.202	5A-1
AX-110598416	67.323	3A	9	AX-110598416	230.444	3A		AX-111540192	104.728	5A	15	AX-111540192	102.202	5A-1
AX-110407998	67.616	3A	9	AX-110407998	230.444	3A		AX-111559357	104.728	5A	15	AX-111559357	102.202	5A-1
AX-109402107	68.801	3A	9	AX-109402107	237.632	3A		AX-111575788	104.728	5A	15	AX-111575788	102.202	5A-1
AX-108887673	69.683	3A	9	AX-108887673	235.472	3A		AX-108861187	106.593	5A	15	AX-108861187	107.666	5A-1
AX-109505088	69.683	3A	9	AX-109505088	235.472	3A		AX-109426068	106.593	5A	15	AX-109426068	107.666	5A-1
AX-109622335	69.683	3A	9	AX-109622335	235.472	3A		AX-110076201	106.593	5A	15	AX-110076201	107.666	5A-1
AX-110506784	69.683	3A	9	AX-110506784	235.472	3A		AX-109919444	108.094	5A	15	AX-109919444	107.666	5A-1
AX-111037193	69.683	3A	9	AX-111037193	235.472	3A		AX-109898601	110.83	5A	15	AX-109898601	108.507	5A-1
AX-111679483	69.683	3A	9	AX-111679483	235.472	3A		AX-110382989	114.407	5A	15	AX-110382989	114.677	5A-1
AX-110587728	69.927	3A	9	AX-110587728	52.525	3A		AX-111475234	117.154	5A	15	AX-111475234	111.037	5A-1
AX-108734284	69.972	3A	9	AX-108734284	236.845	3A		AX-110376654	119.404	5A	15	AX-110376654	112.079	5A-1
AX-108755294	69.972	3A	9	AX-108755294	237.632	3A		AX-109907430	133.065	5A	15	AX-109907430	127.322	5A-1
AX-108818126	69.972	3A	9	AX-108818126	236.257	3A		AX-109328544	137.348	5A	15	AX-109328544	137.999	5A-1
AX-108957313	69.972	3A	9	AX-108957313	237.632	3A		AX-109402264	137.348	5A	15	AX-109402264	137.126	5A-1
AX-109513525	69.972	3A	9	AX-109513525	236.845	3A		AX-109965913	137.348	5A	15	AX-109965913	137.999	5A-1
AX-109838994	69.972	3A	9	AX-109838994	237.632	3A		AX-109966875	137.348	5A	15	AX-109966875	137.999	5A-1
AX-109882628	69.972	3A	9	AX-109882628	237.632	3A		AX-110165981	137.348	5A	15	AX-110165981	137.605	5A-1
AX-109956095	69.972	3A	9	AX-109956095	236.845	3A		AX-110457990	137.348	5A	15	AX-110457990	137.999	5A-1
AX-109996983	69.972	3A	9	AX-109996983	236.257	3A		AX-110477113	137.348	5A	15	AX-110477113	137.126	5A-1
AX-110122824	69.972	3A	9	AX-110122824	236.845	3A		AX-110504938	137.348	5A	15	AX-110504938	137.999	5A-1
AX-110492559	69.972	3A	9	AX-110492559	237.632	3A		AX-110508849	137.348	5A	15	AX-110508849	137.605	5A-1
AX-111026113	69.972	3A	9	AX-111026113	236.257	3A		AX-110605582	137.348	5A	15	AX-110605582	137.999	5A-1
AX-111038943	69.972	3A	9	AX-111038943	237.632	3A		AX-110644830	137.348	5A	15	AX-110644830	137.605	5A-1
AX-111101599	69.972	3A	9	AX-111101599	236.257	3A		AX-110939030	137.348	5A	15	AX-110939030	137.126	5A-1
AX-111497717	69.972	3A	9	AX-111497717	236.845	3A		AX-110976471	137.348	5A	15	AX-110976471	137.999	5A-1
AX-111545936	69.972	3A	9	AX-111545936	237.632	3A		AX-111012987	137.348	5A	15	AX-111012987	137.999	5A-1
AX-111642272	69.972	3A	9	AX-111642272	236.845	3A		AX-111473332	137.348	5A	15	AX-111473332	137.999	5A-1
AX-94685875	71.362	3A	9	AX-94685875	53.022	3A		AX-111505940	137.348	5A	15	AX-111505940	137.126	5A-1
AX-110475111	72.295	3A	9	AX-110475111	239.511	3A		AX-111548351	137.348	5A	15	AX-111548351	137.126	5A-1
AX-111640432	72.599	3A	9	AX-111640432	240.752	3A		AX-111572088	137.348	5A	15	AX-111572088	137.999	5A-1
AX-109521891	73.053	3A	9	AX-109521891	242.7	3A		AX-108892891	137.778	5A	15	AX-108892891	136.483	5A-1
AX-109898842	73.053	3A	9	AX-109898842	242.7	3A		AX-110598576	138.546	5A	15	AX-110598576	136.483	5A-1
AX-89338276	73.284	3A	9	AX-89338276	242.7	3A		AX-110923044	138.785	5A	15	AX-110923044	133.487	5A-1
AX-110482091	73.661	3A	9	AX-110482091	242.7	3A		AX-108854725	149.341	5A	15	AX-108854725	131.559	5A-1
AX-109397884	73.731	3A	9	AX-109397884	242.7	3A		AX-109102739	149.341	5A	15	AX-109102739	131.559	5A-1
AX-109981266	73.731	3A	9	AX-109981266	242.7	3A		AX-110168440	149.341	5A	15	AX-110168440	131.559	5A-1
AX-110384667	74.573	3A	9	AX-110384667	248.272	3A		AX-110968442	149.341	5A	15	AX-110968442	131.559	5A-1
AX-111113527	74.573	3A	9	AX-111113527	248.272	3A		AX-109952547	150.224	5A	15	AX-109952547	131.183	5A-1
AX-111534401	74.573	3A	9	AX-111534401	248.272	3A		AX-110051624	150.224	5A	15	AX-110051624	131.559	5A-1
AX-110641862	75.495	3A	9	AX-110641862	247.258	3A		AX-109428297	151.359	5A	15	AX-109428297	133.854	5A-1
AX-110671124	75.701	3A	9	AX-110671124	54.329	3A		AX-111472310	151.99	5A	15	AX-111472310	133.854	5A-1
AX-108850617	75.713	3A	9	AX-108850617	247.258	3A		AX-108732747	154.264	5A	15	AX-108732747	152.677	5A-1
AX-111471436	75.713	3A	9	AX-111471436	247.258	3A		AX-109826606	154.264	5A	15	AX-109826606	152.677	5A-1
AX-110707258	76.413	3A	9	AX-110707258	248.272	3A		AX-109284862	0	5A	16	AX-109284862	3.088	5A-2
AX-109275090	76.638	3A	9	AX-109275090	248.272	3A		AX-111120428	13.154	5A	16	AX-111120428	11.081	5A-2
AX-111048647	76.638	3A	9	AX-111048647	248.272	3A		AX-108741383	13.798	5A	16	AX-108741383	10.512	5A-2
AX-108873891	76.752	3A	9	AX-108873891	248.272	3A		AX-108800936	13.798	5A	16	AX-108800936	10.757	5A-2
AX-110379411	77.01	3A	9	AX-110379411	51.494	3A		AX-110422439	13.798	5A	16	AX-110422439	10.512	5A-2
AX-110687537	77.01	3A	9	AX-110687537	51.494	3A		AX-110477627	13.798	5A	16	AX-110477627	11.081	5A-2
AX-111682547	77.01	3A	9	AX-111682547	51.494	3A		AX-111099722	24.23	5A	16	AX-111099722	22.418	5A-2
AX-108891558	77.109	3A	9	AX-108891558	248.272	3A		AX-108963849	28.028	5A	16	AX-108963849	23.587	5A-2
AX-110057957	77.3	3A	9	AX-110057957	51.494	3A		AX-111113635	28.028	5A	16	AX-111113635	23.587	5A-2
AX-108747241	79.82	3A	9	AX-108747241	246.227	3A		AX-111116889	28.028	5A	16	AX-111116889	23.587	5A-2
AX-108764773	79.82	3A	9	AX-108764773	246.227	3A		AX-111555641	28.028	5A	16	AX-111555641	23.587	5A-2
AX-108846086	79.82	3A	9	AX-108846086	246.227	3A		AX-110434029	37.246	5A	16	AX-110434029	24.857	5A-2
AX-108926547	79.82	3A	9	AX-108926547	246.227	3A		AX-108910506	39.585	5A	16	AX-108910506	27.486	5A-2
AX-109850247	79.82	3A	9	AX-109850247	246.227	3A		AX-110173946	39.585	5A	16	AX-110173946	32.12	5A-2
AX-109907511	79.82	3A	9	AX-109907511	246.227	3A		AX-109549098	41.432	5A	16	AX-109549098	32.763	5A-2
AX-110373627	79.82	3A	9	AX-110373627	246.227	3A		AX-110475033	41.432	5A	16	AX-110475033	32.12	5A-2
AX-110393807	79.82	3A	9	AX-110393807	246.227	3A		AX-108811182	41.794	5A	16	AX-108811182	30.252	5A-2
AX-111198371	79.82	3A	9	AX-111198371	246.227	3A		AX-110513721	41.794	5A	16	AX-110513721	28.92	5A-2
AX-111619135	79.82	3A	9	AX-111619135	246.227	3A		AX-108753568	45.153	5A	16	AX-108753568	28.92	5A-2
AX-89639657	79.82	3A	9	AX-89639657	246.227	3A		AX-109867475	45.153	5A	16	AX-109867475	28.92	5A-2
AX-108892465	81.99	3A	9	AX-108892465	51.494	3A		AX-110390548	45.153	5A	16	AX-110390548	28.92	5A-2
AX-89579243	81.99	3A	9	AX-89579243	51.494	3A		AX-110472912	45.153	5A	16	AX-110472912	28.92	5A-2
AX-109585375	82.949	3A	9	AX-109585375	47.95	3A		AX-110683785	45.153	5A	16	AX-110683785	28.92	5A-2
AX-109877370	83.337	3A	9	AX-109877370	51.494	3A		AX-110925226	45.153	5A	16	AX-110925226	28.92	5A-2
AX-109959182	83.337	3A	9	AX-109959182	47.95	3A		AX-111018517	45.153	5A	16	AX-111018517	28.92	5A-2
AX-110038636	83.337	3A	9	AX-110038636	51.494	3A		AX-109857944	45.505	5A	16	AX-109857944	29.773	5A-2
AX-111656687	83.337	3A	9	AX-111656687	51.494	3A		AX-110039986	45.951	5A	16	AX-110039986	28.92	5A-2
AX-108820275	83.647	3A	9	AX-108820275	47.95	3A		AX-108821950	46.34	5A	16	AX-108821950	28.743	5A-2
AX-109273149	83.647	3A	9	AX-109273149	47.95	3A		AX-109275049	46.85	5A	16	AX-109275049	28.213	5A-2
AX-109895824	83.647	3A	9	AX-109895824	47.95	3A		AX-109348871	46.85	5A	16	AX-109348871	27.666	5A-2
AX-110039654	83.647	3A	9	AX-110039654	49.659	3A		AX-110563735	46.85	5A	16	AX-110563735	27.666	5A-2
AX-110199151	83.647	3A	9	AX-110199151	47.95	3A		AX-111104852	3.44	5B	17	AX-111104852	0.666	5B
AX-110609552	83.647	3A	9	AX-110609552	49.659	3A		AX-108750892	6.267	5B	17	AX-108750892	0	5B
AX-111566020	83.647	3A	9	AX-111566020	49.659	3A		AX-108924985	6.267	5B	17	AX-108924985	0	5B
AX-110436111	84.115	3A	9	AX-110436111	47.95	3A		AX-109272590	6.267	5B	17	AX-109272590	0	5B
AX-109863653	84.689	3A	9	AX-109863653	47.95	3A		AX-109476383	6.267	5B	17	AX-109476383	0	5B
AX-109456846	85.397	3A	9	AX-109456846	266.296	3A		AX-109992799	6.267	5B	17	AX-109992799	0	5B
AX-111212311	85.673	3A	9	AX-111212311	47.95	3A		AX-110579998	6.267	5B	17	AX-110579998	0	5B
AX-111127611	85.824	3A	9	AX-111127611	47.95	3A		AX-111031162	6.267	5B	17	AX-111031162	0	5B
AX-109389053	86.454	3A	9	AX-109389053	266.296	3A		AX-111055724	6.267	5B	17	AX-111055724	0	5B
AX-110436317	86.454	3A	9	AX-110436317	266.296	3A		AX-111453162	6.267	5B	17	AX-111453162	0	5B
AX-110552246	86.454	3A	9	AX-110552246	266.296	3A		AX-110144085	7.801	5B	17	AX-110144085	0.666	5B
AX-109329110	89.78	3A	9	AX-109329110	234.457	3A		AX-108833603	15.266	5B	17	AX-108833603	83.361	5B
AX-110007045	89.78	3A	9	AX-110007045	234.457	3A		AX-109940376	16.516	5B	17	AX-109940376	14.899	5B
AX-111805842	91.525	3A	9	AX-111805842	47.95	3A		AX-109998956	16.516	5B	17	AX-109998956	14.899	5B
AX-109907412	93.506	3A	9	AX-109907412	274.098	3A		AX-110714323	16.516	5B	17	AX-110714323	14.899	5B
AX-110121921	93.506	3A	9	AX-110121921	274.098	3A		AX-108840379	25.049	5B	17	AX-108840379	17.977	5B
AX-110412271	93.506	3A	9	AX-110412271	274.098	3A		AX-110050262	25.049	5B	17	AX-110050262	17.977	5B
AX-110566775	93.506	3A	9	AX-110566775	274.098	3A		AX-108791526	31.042	5B	17	AX-108791526	39.82	5B
AX-111508734	93.506	3A	9	AX-111508734	274.098	3A		AX-108851631	31.042	5B	17	AX-108851631	39.82	5B
AX-109305677	93.661	3A	9	AX-109305677	47.95	3A		AX-109518159	31.042	5B	17	AX-109518159	39.82	5B
AX-109340041	93.661	3A	9	AX-109340041	47.95	3A		AX-111143540	33.717	5B	17	AX-111143540	49.971	5B
AX-110434946	93.661	3A	9	AX-110434946	47.95	3A		AX-108985377	36.999	5B	17	AX-108985377	49.364	5B
AX-110598993	93.661	3A	9	AX-110598993	47.95	3A		AX-109401644	36.999	5B	17	AX-109401644	49.364	5B
AX-109835639	94.731	3A	9	AX-109835639	274.936	3A		AX-110549972	38.229	5B	17	AX-110549972	49.971	5B
AX-108780361	95.066	3A	9	AX-108780361	274.936	3A		AX-108809180	47.134	5B	17	AX-108809180	60.075	5B
AX-109314435	97.076	3A	9	AX-109314435	280.359	3A		AX-110970244	49.616	5B	17	AX-110970244	44.278	5B
AX-108885548	100.371	3A	9	AX-108885548	274.936	3A		AX-108951812	50.488	5B	17	AX-108951812	59.059	5B
AX-109957323	100.371	3A	9	AX-109957323	274.936	3A		AX-109481117	50.488	5B	17	AX-109481117	58.722	5B
AX-109964112	100.371	3A	9	AX-109964112	274.936	3A		AX-109532741	50.488	5B	17	AX-109532741	59.059	5B
AX-110374538	100.371	3A	9	AX-110374538	274.936	3A		AX-109961107	50.488	5B	17	AX-109961107	59.059	5B
AX-111070376	100.371	3A	9	AX-111070376	274.936	3A		AX-109961497	50.488	5B	17	AX-109961497	59.059	5B
AX-111215766	100.371	3A	9	AX-111215766	274.936	3A		AX-110071375	50.488	5B	17	AX-110071375	59.059	5B
AX-111594339	100.371	3A	9	AX-111594339	274.936	3A		AX-110546707	50.488	5B	17	AX-110546707	59.059	5B
AX-110364674	102.827	3A	9	AX-110364674	274.098	3A		AX-111107210	50.488	5B	17	AX-111107210	59.059	5B
AX-111451042	5.832	3B	10	AX-111451042	89.204	3B		AX-111260909	50.488	5B	17	AX-111260909	59.059	5B
AX-111579842	6.635	3B	10	AX-111579842	87.927	3B		AX-111587063	50.488	5B	17	AX-111587063	59.059	5B
AX-109989063	8.24	3B	10	AX-109989063	90.036	3B		AX-111649791	50.488	5B	17	AX-111649791	59.336	5B
AX-110928522	8.637	3B	10	AX-110928522	90.264	3B		AX-111600619	50.801	5B	17	AX-111600619	59.059	5B
AX-109448604	9.151	3B	10	AX-109448604	94.85	3B		AX-109473183	51.119	5B	17	AX-109473183	52.653	5B
AX-110928676	9.151	3B	10	AX-110928676	94.85	3B		AX-108735405	52.593	5B	17	AX-108735405	55.375	5B
AX-111479211	9.151	3B	10	AX-111479211	94.85	3B		AX-108778713	52.593	5B	17	AX-108778713	55.375	5B
AX-110012661	15.055	3B	10	AX-110012661	101.321	3B		AX-108786292	52.593	5B	17	AX-108786292	56.343	5B
AX-109357354	17.406	3B	10	AX-109357354	100.418	3B		AX-108868375	52.593	5B	17	AX-108868375	55.375	5B
AX-109288076	23.816	3B	10	AX-109288076	103.26	3B		AX-108937690	52.593	5B	17	AX-108937690	55.375	5B
AX-108725799	28.544	3B	10	AX-108725799	106.824	3B		AX-108949832	52.593	5B	17	AX-108949832	56.343	5B
AX-108834403	28.544	3B	10	AX-108834403	106.824	3B		AX-109012474	52.593	5B	17	AX-109012474	56.499	5B
AX-108872586	28.544	3B	10	AX-108872586	106.824	3B		AX-109276765	52.593	5B	17	AX-109276765	55.375	5B
AX-108969644	28.544	3B	10	AX-108969644	106.824	3B		AX-109815720	52.593	5B	17	AX-109815720	56.343	5B
AX-109294701	28.544	3B	10	AX-109294701	106.824	3B		AX-109845408	52.593	5B	17	AX-109845408	56.499	5B
AX-109316106	28.544	3B	10	AX-109316106	106.824	3B		AX-109956392	52.593	5B	17	AX-109956392	56.499	5B
AX-109320281	28.544	3B	10	AX-109320281	106.824	3B		AX-110005277	52.593	5B	17	AX-110005277	55.375	5B
AX-109330759	28.544	3B	10	AX-109330759	106.824	3B		AX-110054515	52.593	5B	17	AX-110054515	56.499	5B
AX-109341354	28.544	3B	10	AX-109341354	106.824	3B		AX-110509091	52.593	5B	17	AX-110509091	55.375	5B
AX-109350827	28.544	3B	10	AX-109350827	106.824	3B		AX-110509199	52.593	5B	17	AX-110509199	55.375	5B
AX-109374706	28.544	3B	10	AX-109374706	106.824	3B		AX-110916288	52.593	5B	17	AX-110916288	56.499	5B
AX-109379472	28.544	3B	10	AX-109379472	106.824	3B		AX-111044944	52.593	5B	17	AX-111044944	55.375	5B
AX-109404313	28.544	3B	10	AX-109404313	106.824	3B		AX-111095095	52.593	5B	17	AX-111095095	56.499	5B
AX-109430294	28.544	3B	10	AX-109430294	106.824	3B		AX-111573898	52.593	5B	17	AX-111573898	56.499	5B
AX-109447430	28.544	3B	10	AX-109447430	106.824	3B		AX-111608790	52.593	5B	17	AX-111608790	55.375	5B
AX-109466280	28.544	3B	10	AX-109466280	106.824	3B		AX-111630792	52.593	5B	17	AX-111630792	55.375	5B
AX-109470684	28.544	3B	10	AX-109470684	106.824	3B		AX-111638173	52.593	5B	17	AX-111638173	55.375	5B
AX-109581188	28.544	3B	10	AX-109581188	106.824	3B		AX-111795538	52.593	5B	17	AX-111795538	56.499	5B
AX-109582513	28.544	3B	10	AX-109582513	106.824	3B		AX-94464288	52.593	5B	17	AX-94464288	56.343	5B
AX-109616006	28.544	3B	10	AX-109616006	106.824	3B		AX-109987113	52.72	5B	17	AX-109987113	55.375	5B
AX-109861254	28.544	3B	10	AX-109861254	106.824	3B		AX-109008593	53.308	5B	17	AX-109008593	59.481	5B
AX-109870068	28.544	3B	10	AX-109870068	106.824	3B		AX-109903380	53.909	5B	17	AX-109903380	59.059	5B
AX-109936913	28.544	3B	10	AX-109936913	106.824	3B		AX-108885332	54.728	5B	17	AX-108885332	62.959	5B
AX-109947802	28.544	3B	10	AX-109947802	106.824	3B		AX-109281809	54.728	5B	17	AX-109281809	62.959	5B
AX-109977463	28.544	3B	10	AX-109977463	106.824	3B		AX-109942457	54.728	5B	17	AX-109942457	62.959	5B
AX-110042609	28.544	3B	10	AX-110042609	106.824	3B		AX-110015742	54.728	5B	17	AX-110015742	62.959	5B
AX-110057888	28.544	3B	10	AX-110057888	106.824	3B		AX-110548616	54.728	5B	17	AX-110548616	62.959	5B
AX-110201577	28.544	3B	10	AX-110201577	106.824	3B		AX-110968967	54.728	5B	17	AX-110968967	62.959	5B
AX-110405569	28.544	3B	10	AX-110405569	106.824	3B		AX-111672195	54.728	5B	17	AX-111672195	62.959	5B
AX-110431644	28.544	3B	10	AX-110431644	106.824	3B		AX-109928742	55.065	5B	17	AX-109928742	64.061	5B
AX-110459400	28.544	3B	10	AX-110459400	106.824	3B		AX-89400290	55.065	5B	17	AX-89400290	64.061	5B
AX-110512852	28.544	3B	10	AX-110512852	106.824	3B		AX-109395170	57.025	5B	17	AX-109395170	61.975	5B
AX-110555684	28.544	3B	10	AX-110555684	106.824	3B		AX-108863416	58.271	5B	17	AX-108863416	51.329	5B
AX-110707418	28.544	3B	10	AX-110707418	106.824	3B		AX-109072980	58.271	5B	17	AX-109072980	51.329	5B
AX-110938126	28.544	3B	10	AX-110938126	106.824	3B		AX-109320118	58.271	5B	17	AX-109320118	51.329	5B
AX-110940377	28.544	3B	10	AX-110940377	106.824	3B		AX-109356727	58.271	5B	17	AX-109356727	51.329	5B
AX-110948150	28.544	3B	10	AX-110948150	106.824	3B		AX-109358485	58.271	5B	17	AX-109358485	51.329	5B
AX-110977295	28.544	3B	10	AX-110977295	106.824	3B		AX-109370195	58.271	5B	17	AX-109370195	51.329	5B
AX-110980052	28.544	3B	10	AX-110980052	106.824	3B		AX-109418729	58.271	5B	17	AX-109418729	51.329	5B
AX-111005155	28.544	3B	10	AX-111005155	106.824	3B		AX-109517031	58.271	5B	17	AX-109517031	51.329	5B
AX-111027176	28.544	3B	10	AX-111027176	106.824	3B		AX-109518102	58.271	5B	17	AX-109518102	51.329	5B
AX-111083959	28.544	3B	10	AX-111083959	106.824	3B		AX-109821645	58.271	5B	17	AX-109821645	51.329	5B
AX-111119370	28.544	3B	10	AX-111119370	106.824	3B		AX-109979853	58.271	5B	17	AX-109979853	51.329	5B
AX-111133473	28.544	3B	10	AX-111133473	106.824	3B		AX-110165985	58.271	5B	17	AX-110165985	51.329	5B
AX-111147236	28.544	3B	10	AX-111147236	106.824	3B		AX-110407877	58.271	5B	17	AX-110407877	51.329	5B
AX-111460004	28.544	3B	10	AX-111460004	106.824	3B		AX-110502416	58.271	5B	17	AX-110502416	51.329	5B
AX-111583476	28.544	3B	10	AX-111583476	106.824	3B		AX-110541292	58.271	5B	17	AX-110541292	51.329	5B
AX-95014459	28.544	3B	10	AX-95014459	106.824	3B		AX-110585925	58.271	5B	17	AX-110585925	51.329	5B
AX-109289484	29.329	3B	10	AX-109289484	106.824	3B		AX-111096207	58.271	5B	17	AX-111096207	51.329	5B
AX-109960445	30.191	3B	10	AX-109960445	106.824	3B		AX-111597299	58.271	5B	17	AX-111597299	51.329	5B
AX-110944855	30.191	3B	10	AX-110944855	106.824	3B		AX-111641508	58.271	5B	17	AX-111641508	51.329	5B
AX-109363759	32.439	3B	10	AX-109363759	106.824	3B		AX-111668458	58.271	5B	17	AX-111668458	51.329	5B
AX-108825909	34.803	3B	10	AX-108825909	106.824	3B		AX-109370636	58.44	5B	17	AX-109370636	48.717	5B
AX-108842651	34.803	3B	10	AX-108842651	106.824	3B		AX-109377789	58.44	5B	17	AX-109377789	48.717	5B
AX-108863232	34.803	3B	10	AX-108863232	106.824	3B		AX-109390739	58.44	5B	17	AX-109390739	48.717	5B
AX-109426226	34.803	3B	10	AX-109426226	106.824	3B		AX-109992865	58.44	5B	17	AX-109992865	48.717	5B
AX-109474707	34.803	3B	10	AX-109474707	106.824	3B		AX-110001926	58.44	5B	17	AX-110001926	48.717	5B
AX-109312590	35.383	3B	10	AX-109312590	108.923	3B		AX-110594899	58.44	5B	17	AX-110594899	48.717	5B
AX-109319236	35.383	3B	10	AX-109319236	109.036	3B		AX-110931135	58.44	5B	17	AX-110931135	48.717	5B
AX-109496562	35.383	3B	10	AX-109496562	108.923	3B		AX-111101458	58.44	5B	17	AX-111101458	48.717	5B
AX-111538584	35.383	3B	10	AX-111538584	108.923	3B		AX-111117493	58.44	5B	17	AX-111117493	48.717	5B
AX-109363382	36.548	3B	10	AX-109363382	110.443	3B		AX-111454289	58.44	5B	17	AX-111454289	48.717	5B
AX-108925930	37.279	3B	10	AX-108925930	111.339	3B		AX-111648807	58.44	5B	17	AX-111648807	48.717	5B
AX-109343990	37.279	3B	10	AX-109343990	111.339	3B		AX-110398218	58.75	5B	17	AX-110398218	50.665	5B
AX-109428712	37.279	3B	10	AX-109428712	110.879	3B		AX-108728667	59.698	5B	17	AX-108728667	54.937	5B
AX-109491393	37.279	3B	10	AX-109491393	111.339	3B		AX-108752876	59.698	5B	17	AX-108752876	54.937	5B
AX-109857556	37.279	3B	10	AX-109857556	111.339	3B		AX-108757454	59.698	5B	17	AX-108757454	54.937	5B
AX-110038027	37.279	3B	10	AX-110038027	111.339	3B		AX-108782545	59.698	5B	17	AX-108782545	54.937	5B
AX-111088814	37.279	3B	10	AX-111088814	112.719	3B		AX-108866616	59.698	5B	17	AX-108866616	54.937	5B
AX-111286422	37.279	3B	10	AX-111286422	112.719	3B		AX-108930539	59.698	5B	17	AX-108930539	54.937	5B
AX-111513641	37.279	3B	10	AX-111513641	111.339	3B		AX-108956203	59.698	5B	17	AX-108956203	54.937	5B
AX-111562830	37.279	3B	10	AX-111562830	111.339	3B		AX-109095494	59.698	5B	17	AX-109095494	54.937	5B
AX-111566056	37.279	3B	10	AX-111566056	111.339	3B		AX-109287924	59.698	5B	17	AX-109287924	54.937	5B
AX-109472410	37.909	3B	10	AX-109472410	110.443	3B		AX-109287935	59.698	5B	17	AX-109287935	54.937	5B
AX-111062717	37.909	3B	10	AX-111062717	110.443	3B		AX-109318156	59.698	5B	17	AX-109318156	54.937	5B
AX-108821891	38.632	3B	10	AX-108821891	110.443	3B		AX-109324229	59.698	5B	17	AX-109324229	54.937	5B
AX-108848922	39.026	3B	10	AX-108848922	111.339	3B		AX-109376938	59.698	5B	17	AX-109376938	54.937	5B
AX-109436590	39.026	3B	10	AX-109436590	111.339	3B		AX-109379339	59.698	5B	17	AX-109379339	54.937	5B
AX-110573587	39.026	3B	10	AX-110573587	111.339	3B		AX-109413354	59.698	5B	17	AX-109413354	54.937	5B
AX-110603776	39.026	3B	10	AX-110603776	111.339	3B		AX-109430222	59.698	5B	17	AX-109430222	54.937	5B
AX-110951388	39.026	3B	10	AX-110951388	111.339	3B		AX-109430842	59.698	5B	17	AX-109430842	54.937	5B
AX-111476277	39.026	3B	10	AX-111476277	111.339	3B		AX-109443568	59.698	5B	17	AX-109443568	54.937	5B
AX-111543057	39.026	3B	10	AX-111543057	111.339	3B		AX-109482570	59.698	5B	17	AX-109482570	54.937	5B
AX-108910620	39.581	3B	10	AX-108910620	112.719	3B		AX-109486216	59.698	5B	17	AX-109486216	54.937	5B
AX-110432985	39.581	3B	10	AX-110432985	112.719	3B		AX-109492161	59.698	5B	17	AX-109492161	54.937	5B
AX-111239152	39.581	3B	10	AX-111239152	112.719	3B		AX-109596771	59.698	5B	17	AX-109596771	54.937	5B
AX-109856670	39.911	3B	10	AX-109856670	112.719	3B		AX-109829864	59.698	5B	17	AX-109829864	54.937	5B
AX-110631162	39.911	3B	10	AX-110631162	112.719	3B		AX-109841865	59.698	5B	17	AX-109841865	54.937	5B
AX-111067310	39.911	3B	10	AX-111067310	112.719	3B		AX-109871645	59.698	5B	17	AX-109871645	54.937	5B
AX-110669772	41.967	3B	10	AX-110669772	113.266	3B		AX-109896030	59.698	5B	17	AX-109896030	54.937	5B
AX-110931611	41.967	3B	10	AX-110931611	113.266	3B		AX-109907795	59.698	5B	17	AX-109907795	54.937	5B
AX-109991407	42.743	3B	10	AX-109991407	113.266	3B		AX-109919663	59.698	5B	17	AX-109919663	54.937	5B
AX-110984852	42.973	3B	10	AX-110984852	113.266	3B		AX-109947820	59.698	5B	17	AX-109947820	54.937	5B
AX-109032080	44.193	3B	10	AX-109032080	113.266	3B		AX-110050176	59.698	5B	17	AX-110050176	54.937	5B
AX-109952688	44.193	3B	10	AX-109952688	113.266	3B		AX-110425833	59.698	5B	17	AX-110425833	54.937	5B
AX-109815121	47.942	3B	10	AX-109815121	108.923	3B		AX-110451335	59.698	5B	17	AX-110451335	54.937	5B
AX-109834254	52.172	3B	10	AX-109834254	129.614	3B		AX-110464694	59.698	5B	17	AX-110464694	54.937	5B
AX-110481088	52.172	3B	10	AX-110481088	129.01	3B		AX-110465862	59.698	5B	17	AX-110465862	54.937	5B
AX-110924649	52.172	3B	10	AX-110924649	129.01	3B		AX-110494081	59.698	5B	17	AX-110494081	54.937	5B
AX-111133121	52.172	3B	10	AX-111133121	129.614	3B		AX-110548526	59.698	5B	17	AX-110548526	54.937	5B
AX-111147897	52.172	3B	10	AX-111147897	129.01	3B		AX-110674113	59.698	5B	17	AX-110674113	54.937	5B
AX-110042579	54.497	3B	10	AX-110042579	121.16	3B		AX-110944292	59.698	5B	17	AX-110944292	54.937	5B
AX-109858559	56.557	3B	10	AX-109858559	121.16	3B		AX-111030750	59.698	5B	17	AX-111030750	54.937	5B
AX-110375013	56.557	3B	10	AX-110375013	121.16	3B		AX-111043300	59.698	5B	17	AX-111043300	54.937	5B
AX-109413743	56.851	3B	10	AX-109413743	121.16	3B		AX-111125347	59.698	5B	17	AX-111125347	54.937	5B
AX-108725963	62.13	3B	10	AX-108725963	135.867	3B		AX-111135061	59.698	5B	17	AX-111135061	54.937	5B
AX-108745377	62.13	3B	10	AX-108745377	135.867	3B		AX-111153352	59.698	5B	17	AX-111153352	54.937	5B
AX-108752433	62.13	3B	10	AX-108752433	135.867	3B		AX-111214314	59.698	5B	17	AX-111214314	54.937	5B
AX-108822732	62.13	3B	10	AX-108822732	135.867	3B		AX-111451308	59.698	5B	17	AX-111451308	54.937	5B
AX-108898409	62.13	3B	10	AX-108898409	135.867	3B		AX-111452189	59.698	5B	17	AX-111452189	54.937	5B
AX-109966505	62.13	3B	10	AX-109966505	135.867	3B		AX-111472887	59.698	5B	17	AX-111472887	54.937	5B
AX-109979646	62.13	3B	10	AX-109979646	133.556	3B		AX-111478786	59.698	5B	17	AX-111478786	54.937	5B
AX-109993095	62.13	3B	10	AX-109993095	135.867	3B		AX-111480569	59.698	5B	17	AX-111480569	54.937	5B
AX-110126449	62.13	3B	10	AX-110126449	135.867	3B		AX-111484803	59.698	5B	17	AX-111484803	54.937	5B
AX-110467360	62.13	3B	10	AX-110467360	135.867	3B		AX-111520230	59.698	5B	17	AX-111520230	54.937	5B
AX-111005502	62.13	3B	10	AX-111005502	135.867	3B		AX-111550188	59.698	5B	17	AX-111550188	54.937	5B
AX-111085327	62.13	3B	10	AX-111085327	135.867	3B		AX-111560416	59.698	5B	17	AX-111560416	54.937	5B
AX-111499434	62.13	3B	10	AX-111499434	135.867	3B		AX-111567392	59.698	5B	17	AX-111567392	54.937	5B
AX-110030743	64.228	3B	10	AX-110030743	133.556	3B		AX-111742917	59.698	5B	17	AX-111742917	54.937	5B
AX-109529345	65.601	3B	10	AX-109529345	137.476	3B		AX-111760394	59.698	5B	17	AX-111760394	54.937	5B
AX-109951572	65.601	3B	10	AX-109951572	137.476	3B		AX-111001015	60.476	5B	17	AX-111001015	62.959	5B
AX-110063738	65.601	3B	10	AX-110063738	137.476	3B		AX-111008799	61.092	5B	17	AX-111008799	61.03	5B
AX-111520592	65.601	3B	10	AX-111520592	137.476	3B		AX-110384815	61.678	5B	17	AX-110384815	45.924	5B
AX-108805727	66.259	3B	10	AX-108805727	137.476	3B		AX-110441948	61.678	5B	17	AX-110441948	45.924	5B
AX-109509371	66.259	3B	10	AX-109509371	137.476	3B		AX-111051748	61.678	5B	17	AX-111051748	46.584	5B
AX-109581614	66.259	3B	10	AX-109581614	137.476	3B		AX-109339994	62.156	5B	17	AX-109339994	45.924	5B
AX-109923656	66.259	3B	10	AX-109923656	137.476	3B		AX-111616360	62.156	5B	17	AX-111616360	45.924	5B
AX-110451372	66.259	3B	10	AX-110451372	137.476	3B		AX-108851033	65.652	5B	17	AX-108851033	61.352	5B
AX-110464771	66.259	3B	10	AX-110464771	137.476	3B		AX-110632660	65.652	5B	17	AX-110632660	61.352	5B
AX-110501614	66.259	3B	10	AX-110501614	137.476	3B		AX-110979631	65.652	5B	17	AX-110979631	61.352	5B
AX-110552499	66.259	3B	10	AX-110552499	137.476	3B		AX-109364453	69.104	5B	17	AX-109364453	38.117	5B
AX-111501572	66.259	3B	10	AX-111501572	137.476	3B		AX-111536293	74.188	5B	17	AX-111536293	11.83	5B
AX-108913095	73.987	3B	10	AX-108913095	168.616	3B		AX-108738376	1.81	5B	18	AX-108738376	110.126	5B
AX-108923152	73.987	3B	10	AX-108923152	168.616	3B		AX-109816274	1.81	5B	18	AX-109816274	110.126	5B
AX-109292810	73.987	3B	10	AX-109292810	168.616	3B		AX-108820418	3.212	5B	18	AX-108820418	104.413	5B
AX-109331269	73.987	3B	10	AX-109331269	168.616	3B		AX-109298854	3.212	5B	18	AX-109298854	105.373	5B
AX-109351606	73.987	3B	10	AX-109351606	168.616	3B		AX-109831962	3.212	5B	18	AX-109831962	105.373	5B
AX-109425958	73.987	3B	10	AX-109425958	168.616	3B		AX-110449345	3.212	5B	18	AX-110449345	105.373	5B
AX-109455576	73.987	3B	10	AX-109455576	168.616	3B		AX-110933967	3.212	5B	18	AX-110933967	104.413	5B
AX-109521007	73.987	3B	10	AX-109521007	168.616	3B		AX-110921023	4.587	5B	18	AX-110921023	98.054	5B
AX-109886708	73.987	3B	10	AX-109886708	168.616	3B		AX-109819063	6.174	5B	18	AX-109819063	105.373	5B
AX-109946770	73.987	3B	10	AX-109946770	168.616	3B		AX-108871754	7.8	5B	18	AX-108871754	100.479	5B
AX-109973533	73.987	3B	10	AX-109973533	168.616	3B		AX-110664420	10.57	5B	18	AX-110664420	116.889	5B
AX-110023981	73.987	3B	10	AX-110023981	168.616	3B		AX-109032120	12.434	5B	18	AX-109032120	114.858	5B
AX-110049777	73.987	3B	10	AX-110049777	168.616	3B		AX-109074691	12.434	5B	18	AX-109074691	116.889	5B
AX-110960105	73.987	3B	10	AX-110960105	168.616	3B		AX-109581384	12.434	5B	18	AX-109581384	115.261	5B
AX-111142543	73.987	3B	10	AX-111142543	168.616	3B		AX-109584999	12.434	5B	18	AX-109584999	116.889	5B
AX-111549981	73.987	3B	10	AX-111549981	168.616	3B		AX-110382168	12.434	5B	18	AX-110382168	115.261	5B
AX-108783900	76.074	3B	10	AX-108783900	178.373	3B		AX-110600694	12.434	5B	18	AX-110600694	116.889	5B
AX-109416919	77.819	3B	10	AX-109416919	189.751	3B		AX-111060423	12.434	5B	18	AX-111060423	115.261	5B
AX-111509109	77.819	3B	10	AX-111509109	189.751	3B		AX-109430456	13.99	5B	18	AX-109430456	124.709	5B
AX-108759829	81.012	3B	10	AX-108759829	177.817	3B		AX-111051252	13.99	5B	18	AX-111051252	124.709	5B
AX-108837323	81.012	3B	10	AX-108837323	177.817	3B		AX-109853609	14.22	5B	18	AX-109853609	123.12	5B
AX-109301820	81.012	3B	10	AX-109301820	177.817	3B		AX-108762143	15.447	5B	18	AX-108762143	126.165	5B
AX-109439120	81.012	3B	10	AX-109439120	177.817	3B		AX-108797427	15.447	5B	18	AX-108797427	126.165	5B
AX-109949824	81.012	3B	10	AX-109949824	177.817	3B		AX-108894552	15.447	5B	18	AX-108894552	126.165	5B
AX-110146078	81.012	3B	10	AX-110146078	177.817	3B		AX-108922220	15.447	5B	18	AX-108922220	126.165	5B
AX-110980327	81.012	3B	10	AX-110980327	177.817	3B		AX-108938099	15.447	5B	18	AX-108938099	126.165	5B
AX-109454137	81.184	3B	10	AX-109454137	177.817	3B		AX-109345896	15.447	5B	18	AX-109345896	125.478	5B
AX-110391699	0.616	3D	11	AX-110391699	31.084	3D		AX-109374392	15.447	5B	18	AX-109374392	125.478	5B
AX-109422875	18.795	3D	11	AX-109422875	54.889	3D		AX-109383753	15.447	5B	18	AX-109383753	126.165	5B
AX-108850890	23.417	3D	11	AX-108850890	57.997	3D		AX-109395179	15.447	5B	18	AX-109395179	126.165	5B
AX-109961765	24.718	3D	11	AX-109961765	57.997	3D		AX-109404412	15.447	5B	18	AX-109404412	125.385	5B
AX-111428736	24.899	3D	11	AX-111428736	57.997	3D		AX-109420060	15.447	5B	18	AX-109420060	124.307	5B
AX-108811533	27.639	3D	11	AX-108811533	57.997	3D		AX-109491086	15.447	5B	18	AX-109491086	123.654	5B
AX-109842327	27.639	3D	11	AX-109842327	57.997	3D		AX-109559173	15.447	5B	18	AX-109559173	121.481	5B
AX-110127495	27.639	3D	11	AX-110127495	57.997	3D		AX-109837929	15.447	5B	18	AX-109837929	126.165	5B
AX-110270468	27.639	3D	11	AX-110270468	57.997	3D		AX-109865664	15.447	5B	18	AX-109865664	126.165	5B
AX-110464489	27.639	3D	11	AX-110464489	57.997	3D		AX-109880532	15.447	5B	18	AX-109880532	126.165	5B
AX-110477646	27.639	3D	11	AX-110477646	57.997	3D		AX-109914215	15.447	5B	18	AX-109914215	126.165	5B
AX-111874238	27.639	3D	11	AX-111874238	57.997	3D		AX-109917396	15.447	5B	18	AX-109917396	123.654	5B
AX-109967350	28.245	3D	11	AX-109967350	59.823	3D		AX-110123238	15.447	5B	18	AX-110123238	123.654	5B
AX-110503031	28.245	3D	11	AX-110503031	59.823	3D		AX-110473162	15.447	5B	18	AX-110473162	126.165	5B
AX-109489278	28.722	3D	11	AX-109489278	59.823	3D		AX-110500077	15.447	5B	18	AX-110500077	126.165	5B
AX-108815110	29.245	3D	11	AX-108815110	60.158	3D		AX-110591970	15.447	5B	18	AX-110591970	126.165	5B
AX-109274459	29.245	3D	11	AX-109274459	60.091	3D		AX-110730779	15.447	5B	18	AX-110730779	126.165	5B
AX-109333856	29.245	3D	11	AX-109333856	60.158	3D		AX-110930484	15.447	5B	18	AX-110930484	124.907	5B
AX-109337862	29.245	3D	11	AX-109337862	60.091	3D		AX-110934744	15.447	5B	18	AX-110934744	124.907	5B
AX-109504334	29.245	3D	11	AX-109504334	60.158	3D		AX-110959394	15.447	5B	18	AX-110959394	126.165	5B
AX-110449975	29.245	3D	11	AX-110449975	60.091	3D		AX-110977586	15.447	5B	18	AX-110977586	126.165	5B
AX-110824500	29.245	3D	11	AX-110824500	60.158	3D		AX-110991855	15.447	5B	18	AX-110991855	126.165	5B
AX-111556201	29.245	3D	11	AX-111556201	60.158	3D		AX-111031482	15.447	5B	18	AX-111031482	125.478	5B
AX-111617161	29.245	3D	11	AX-111617161	60.158	3D		AX-111078320	15.447	5B	18	AX-111078320	126.165	5B
AX-111644531	29.245	3D	11	AX-111644531	60.158	3D		AX-111151810	15.447	5B	18	AX-111151810	126.165	5B
AX-89428819	29.494	3D	11	AX-89428819	60.158	3D		AX-111481610	15.447	5B	18	AX-111481610	123.654	5B
AX-109879761	31.37	3D	11	AX-109879761	60.158	3D		AX-111498770	15.447	5B	18	AX-111498770	126.165	5B
AX-109909862	31.37	3D	11	AX-109909862	60.158	3D		AX-111610414	15.447	5B	18	AX-111610414	124.307	5B
AX-110246370	31.37	3D	11	AX-110246370	60.158	3D		AX-109895549	15.905	5B	18	AX-109895549	115.697	5B
AX-110344922	31.37	3D	11	AX-110344922	60.158	3D		AX-108857263	16.798	5B	18	AX-108857263	116.176	5B
AX-110372611	31.37	3D	11	AX-110372611	60.158	3D		AX-108872409	16.798	5B	18	AX-108872409	116.176	5B
AX-110538357	31.37	3D	11	AX-110538357	60.158	3D		AX-110402737	16.798	5B	18	AX-110402737	117.899	5B
AX-110769382	31.37	3D	11	AX-110769382	60.158	3D		AX-110547223	16.798	5B	18	AX-110547223	118.186	5B
AX-111374200	31.37	3D	11	AX-111374200	60.158	3D		AX-110142722	17.008	5B	18	AX-110142722	118.186	5B
AX-111438110	31.37	3D	11	AX-111438110	60.158	3D		AX-110094230	17.95	5B	18	AX-110094230	117.242	5B
AX-108756011	39.083	3D	11	AX-108756011	61.835	3D		AX-110541436	18.245	5B	18	AX-110541436	115.423	5B
AX-108814935	39.083	3D	11	AX-108814935	62.18	3D		AX-111701657	18.584	5B	18	AX-111701657	115.423	5B
AX-109044193	39.083	3D	11	AX-109044193	62.18	3D		AX-110913121	28.409	5B	18	AX-110913121	131.311	5B
AX-109326782	39.083	3D	11	AX-109326782	62.18	3D		AX-108730808	36.084	5B	18	AX-108730808	138.07	5B
AX-109407590	39.083	3D	11	AX-109407590	62.18	3D		AX-108919044	36.084	5B	18	AX-108919044	135.252	5B
AX-109466386	39.083	3D	11	AX-109466386	62.18	3D		AX-109276893	36.084	5B	18	AX-109276893	135.252	5B
AX-109626991	39.083	3D	11	AX-109626991	62.18	3D		AX-109338184	36.084	5B	18	AX-109338184	138.07	5B
AX-109903567	39.083	3D	11	AX-109903567	62.18	3D		AX-109448289	36.084	5B	18	AX-109448289	135.252	5B
AX-110325794	39.083	3D	11	AX-110325794	62.18	3D		AX-111574226	36.084	5B	18	AX-111574226	138.07	5B
AX-110432825	39.083	3D	11	AX-110432825	62.18	3D		AX-110539130	36.552	5B	18	AX-110539130	138.07	5B
AX-110572347	39.083	3D	11	AX-110572347	62.18	3D		AX-111646654	41.248	5B	18	AX-111646654	150.467	5B
AX-110830021	39.083	3D	11	AX-110830021	62.18	3D		AX-109417321	42.827	5B	18	AX-109417321	163.605	5B
AX-111103248	39.083	3D	11	AX-111103248	62.18	3D		AX-108802644	43.415	5B	18	AX-108802644	159.155	5B
AX-111570537	39.083	3D	11	AX-111570537	62.18	3D		AX-108863390	43.415	5B	18	AX-108863390	163.605	5B
AX-111778716	39.083	3D	11	AX-111778716	62.18	3D		AX-108863492	43.415	5B	18	AX-108863492	159.546	5B
AX-111805412	39.083	3D	11	AX-111805412	62.18	3D		AX-108892540	43.415	5B	18	AX-108892540	163.605	5B
AX-108814752	40.277	3D	11	AX-108814752	62.344	3D		AX-109860674	43.415	5B	18	AX-109860674	164.045	5B
AX-109431678	55.449	3D	11	AX-109431678	68.758	3D		AX-110438459	43.415	5B	18	AX-110438459	161.287	5B
AX-111314189	57.022	3D	11	AX-111314189	69.321	3D		AX-110999858	43.415	5B	18	AX-110999858	162.339	5B
AX-110284733	58.323	3D	11	AX-110284733	69.321	3D		AX-111031411	43.415	5B	18	AX-111031411	159.546	5B
AX-108891293	59.08	3D	11	AX-108891293	70.123	3D		AX-111012251	46.251	5B	18	AX-111012251	184.519	5B
AX-110282866	89.617	3D	11	AX-110282866	86.56	3D		AX-108848563	46.652	5B	18	AX-108848563	180.956	5B
AX-110504496	95.457	3D	11	AX-110504496	87.092	3D		AX-109989152	46.763	5B	18	AX-109989152	180.286	5B
AX-109241120	101.814	3D	11	AX-109241120	110.223	3D		AX-110045455	48.076	5B	18	AX-110045455	183.443	5B
AX-111328548	101.814	3D	11	AX-111328548	110.223	3D		AX-111514083	48.076	5B	18	AX-111514083	183.443	5B
AX-111461898	102.197	3D	11	AX-111461898	110.95	3D		AX-108895416	63.142	5B	18	AX-108895416	196.169	5B
AX-109829553	102.904	3D	11	AX-109829553	110.95	3D		AX-108882461	65.688	5B	18	AX-108882461	197.333	5B
AX-108934388	103.638	3D	11	AX-108934388	110.95	3D		AX-109366800	65.688	5B	18	AX-109366800	197.333	5B
AX-109913990	103.638	3D	11	AX-109913990	110.95	3D		AX-109879806	65.688	5B	18	AX-109879806	197.333	5B
AX-110822634	103.638	3D	11	AX-110822634	110.95	3D		AX-110606057	67.199	5B	18	AX-110606057	197.637	5B
AX-110886458	103.638	3D	11	AX-110886458	110.95	3D		AX-109327169	67.656	5B	18	AX-109327169	197.637	5B
AX-110914105	103.638	3D	11	AX-110914105	110.95	3D		AX-110924699	69.053	5B	18	AX-110924699	200.835	5B
AX-111487251	103.638	3D	11	AX-111487251	110.95	3D		AX-110946146	69.053	5B	18	AX-110946146	200.835	5B
AX-111519397	103.638	3D	11	AX-111519397	110.95	3D		AX-108733256	69.449	5B	18	AX-108733256	200.835	5B
AX-110021640	104.45	3D	11	AX-110021640	112.828	3D		AX-108757760	69.449	5B	18	AX-108757760	200.835	5B
AX-109429351	108.093	3D	11	AX-109429351	105.68	3D		AX-108964508	69.449	5B	18	AX-108964508	200.835	5B
AX-109918023	114.168	3D	11	AX-109918023	119.972	3D		AX-111688292	69.449	5B	18	AX-111688292	200.835	5B
AX-110963247	115.685	3D	11	AX-110963247	140.338	3D		AX-110384205	74.3	5B	18	AX-110384205	210.732	5B
AX-109946948	129.974	3D	11	AX-109946948	170.279	3D		AX-112286569	74.3	5B	18	AX-112286569	210.945	5B
AX-110037813	136.924	3D	11	AX-110037813	181.773	3D		AX-108775210	75.521	5B	18	AX-108775210	203.98	5B
AX-109306356	150.651	3D	11	AX-109306356	194.384	3D		AX-110000815	75.521	5B	18	AX-110000815	203.98	5B
AX-109883264	150.651	3D	11	AX-109883264	194.384	3D		AX-109995035	80.772	5B	18	AX-109995035	214.364	5B
AX-110458739	150.651	3D	11	AX-110458739	194.384	3D		AX-110421468	0.814	5D	19	AX-110421468	7.603	5D
AX-110923271	150.651	3D	11	AX-110923271	194.384	3D		AX-108799954	24.492	5D	19	AX-108799954	31.666	5D
AX-111068370	153.056	3D	11	AX-111068370	197.632	3D		AX-109431959	27.069	5D	19	AX-109431959	29.891	5D
AX-110788038	153.528	3D	11	AX-110788038	198.112	3D		AX-108854022	28.003	5D	19	AX-108854022	29.544	5D
AX-111481627	154.05	3D	11	AX-111481627	198.112	3D		AX-108879232	28.003	5D	19	AX-108879232	29.891	5D
AX-89662133	158.146	3D	11	AX-89662133	198.904	3D		AX-109569467	28.003	5D	19	AX-109569467	29.544	5D
AX-95632485	170.074	3D	11	AX-95632485	204.342	3D		AX-109947024	28.003	5D	19	AX-109947024	29.891	5D
AX-108725614	171.172	3D	11	AX-108725614	204.342	3D		AX-110024506	28.003	5D	19	AX-110024506	29.891	5D
AX-108728766	171.172	3D	11	AX-108728766	204.342	3D		AX-110050695	28.003	5D	19	AX-110050695	29.891	5D
AX-108744309	171.172	3D	11	AX-108744309	204.342	3D		AX-110416339	28.003	5D	19	AX-110416339	29.752	5D
AX-108752087	171.172	3D	11	AX-108752087	204.342	3D		AX-110527056	28.003	5D	19	AX-110527056	29.891	5D
AX-108759769	171.172	3D	11	AX-108759769	204.342	3D		AX-110912566	28.003	5D	19	AX-110912566	29.544	5D
AX-108761723	171.172	3D	11	AX-108761723	204.342	3D		AX-111106656	28.003	5D	19	AX-111106656	29.544	5D
AX-108779450	171.172	3D	11	AX-108779450	204.342	3D		AX-111546368	28.003	5D	19	AX-111546368	29.544	5D
AX-108780502	171.172	3D	11	AX-108780502	204.342	3D		AX-111565151	28.003	5D	19	AX-111565151	29.891	5D
AX-108789892	171.172	3D	11	AX-108789892	204.342	3D		AX-111718644	28.003	5D	19	AX-111718644	29.544	5D
AX-108801722	171.172	3D	11	AX-108801722	204.342	3D		AX-111876811	28.003	5D	19	AX-111876811	29.891	5D
AX-108830927	171.172	3D	11	AX-108830927	204.342	3D		AX-111496275	33.013	5D	19	AX-111496275	33.933	5D
AX-108837398	171.172	3D	11	AX-108837398	204.342	3D		AX-110145713	33.28	5D	19	AX-110145713	33.702	5D
AX-108876665	171.172	3D	11	AX-108876665	204.342	3D		AX-111344924	33.28	5D	19	AX-111344924	33.933	5D
AX-108883535	171.172	3D	11	AX-108883535	204.342	3D		AX-109129846	33.691	5D	19	AX-109129846	34.794	5D
AX-108896957	171.172	3D	11	AX-108896957	204.342	3D		AX-109373971	34.964	5D	19	AX-109373971	34.208	5D
AX-108900940	171.172	3D	11	AX-108900940	204.342	3D		AX-109380070	40.652	5D	19	AX-109380070	40.344	5D
AX-108914936	171.172	3D	11	AX-108914936	204.342	3D		AX-108919131	41.925	5D	19	AX-108919131	38.648	5D
AX-108926832	171.172	3D	11	AX-108926832	204.342	3D		AX-110036980	44.699	5D	19	AX-110036980	42.927	5D
AX-108940950	171.172	3D	11	AX-108940950	204.342	3D		AX-89642798	44.699	5D	19	AX-89642798	42.236	5D
AX-108947154	171.172	3D	11	AX-108947154	204.342	3D		AX-110036898	45.619	5D	19	AX-110036898	44.622	5D
AX-108976511	171.172	3D	11	AX-108976511	204.342	3D		AX-109324087	47.003	5D	19	AX-109324087	45.6	5D
AX-109058450	171.172	3D	11	AX-109058450	204.342	3D		AX-111676465	58.694	5D	19	AX-111676465	58.361	5D
AX-109077261	171.172	3D	11	AX-109077261	204.342	3D		AX-109272147	91.203	5D	19	AX-109272147	91.423	5D
AX-109140326	171.172	3D	11	AX-109140326	204.342	3D		AX-109871258	91.203	5D	19	AX-109871258	91.423	5D
AX-109163139	171.172	3D	11	AX-109163139	204.342	3D		AX-110091088	137.642	5D	19	AX-110091088	86.532	5D
AX-109181584	171.172	3D	11	AX-109181584	204.342	3D		AX-109359385	206.472	5D	19	AX-109359385	123.886	5D
AX-109186731	171.172	3D	11	AX-109186731	204.342	3D		AX-109930957	3.21	6A	20	AX-109930957	2.214	6A
AX-109187715	171.172	3D	11	AX-109187715	204.342	3D		AX-109509808	4.386	6A	20	AX-109509808	4.227	6A
AX-109192426	171.172	3D	11	AX-109192426	204.342	3D		AX-111511228	5.045	6A	20	AX-111511228	0.773	6A
AX-109279247	171.172	3D	11	AX-109279247	204.342	3D		AX-111689761	5.045	6A	20	AX-111689761	0.773	6A
AX-109281796	171.172	3D	11	AX-109281796	204.342	3D		AX-109336601	12.298	6A	20	AX-109336601	16.836	6A
AX-109328189	171.172	3D	11	AX-109328189	204.342	3D		AX-109300733	13.981	6A	20	AX-109300733	18.653	6A
AX-109331230	171.172	3D	11	AX-109331230	204.342	3D		AX-109351618	13.981	6A	20	AX-109351618	13.653	6A
AX-109334666	171.172	3D	11	AX-109334666	204.342	3D		AX-110625337	13.981	6A	20	AX-110625337	18.653	6A
AX-109350640	171.172	3D	11	AX-109350640	204.342	3D		AX-111113291	14.392	6A	20	AX-111113291	13.653	6A
AX-109357535	171.172	3D	11	AX-109357535	204.342	3D		AX-109340483	2.628	6A	21	AX-109340483	61.356	6A
AX-109360285	171.172	3D	11	AX-109360285	204.342	3D		AX-109868726	2.628	6A	21	AX-109868726	61.356	6A
AX-109364880	171.172	3D	11	AX-109364880	204.342	3D		AX-110377018	2.628	6A	21	AX-110377018	61.356	6A
AX-109372173	171.172	3D	11	AX-109372173	204.342	3D		AX-110390227	2.628	6A	21	AX-110390227	61.356	6A
AX-109376383	171.172	3D	11	AX-109376383	204.342	3D		AX-110198847	8.18	6A	21	AX-110198847	66.392	6A
AX-109387530	171.172	3D	11	AX-109387530	204.342	3D		AX-110442638	8.18	6A	21	AX-110442638	66.392	6A
AX-109399883	171.172	3D	11	AX-109399883	204.342	3D		AX-111043436	8.18	6A	21	AX-111043436	66.392	6A
AX-109407861	171.172	3D	11	AX-109407861	204.342	3D		AX-111489535	8.18	6A	21	AX-111489535	66.392	6A
AX-109408582	171.172	3D	11	AX-109408582	204.342	3D		AX-110667539	8.679	6A	21	AX-110667539	59.156	6A
AX-109410168	171.172	3D	11	AX-109410168	204.342	3D		AX-109533257	9.942	6A	21	AX-109533257	59.156	6A
AX-109427321	171.172	3D	11	AX-109427321	204.342	3D		AX-108835689	16.919	6A	21	AX-108835689	74.365	6A
AX-109440982	171.172	3D	11	AX-109440982	204.342	3D		AX-110997855	17.118	6A	21	AX-110997855	74.365	6A
AX-109458773	171.172	3D	11	AX-109458773	204.342	3D		AX-111135903	17.118	6A	21	AX-111135903	74.365	6A
[truncated: 2,866 more rows]
